# Supplementary material for: Adsorbent Properties of Porous Boron Nitride and Activated Carbon: A Comparative Study
Source: ACS Omega. 2024 Oct 11;9(42):42721–33. doi: 10.1021/acsomega.4c02625 (PMC11500363; doi:10.1021/acsomega.4c02625)
Supplement: Supplementary file 2 — ao4c02625_si_002.xlsx [file ao4c02625_si_002.xlsx]

## Sheet: XRD data
BN-meso			BN-meso-Leach
2Θ in °	Relative intensity		2Θ in °	Relative intensity
10000	101		10000	89
10015	96		10015	96
10030	95		10030	95
10045	100		10045	103
10060	103		10060	102
10075	94		10075	84
10090	96		10090	87
10105	103		10105	104
10120	104		10120	102
10135	94		10135	93
10150	89		10150	111
10165	93		10165	106
10180	92		10180	109
10195	93		10195	110
10210	108		10210	94
10225	97		10225	89
10240	94		10240	89
10255	95		10255	90
10270	93		10270	99
10285	93		10285	93
10300	102		10300	81
10315	102		10315	98
10330	110		10330	98
10345	99		10345	89
10360	100		10360	97
10375	95		10375	104
10390	107		10390	97
10405	101		10405	96
10420	100		10420	95
10435	99		10435	95
10450	94		10450	88
10465	92		10465	92
10480	100		10480	84
10495	95		10495	100
10510	107		10510	99
10525	105		10525	90
10540	88		10540	94
10555	88		10555	96
10570	112		10570	85
10585	114		10585	109
10600	99		10600	90
10615	92		10615	88
10630	94		10630	94
10645	84		10645	79
10660	90		10660	85
10675	69		10675	87
10690	94		10690	85
10705	96		10705	83
10720	85		10720	85
10735	105		10735	95
10750	99		10750	88
10765	92		10765	71
10780	78		10780	92
10795	92		10795	73
10810	108		10810	73
10825	109		10825	74
10840	114		10840	109
10855	100		10855	91
10870	111		10870	84
10885	87		10885	83
10900	84		10900	94
10915	89		10915	94
10930	83		10930	89
10945	98		10945	84
10960	103		10960	89
10975	90		10975	90
10990	98		10990	91
11005	102		11005	91
11020	87		11020	91
11035	96		11035	86
11050	81		11050	97
11065	88		11065	76
11080	88		11080	72
11095	88		11095	70
11110	103		11110	90
11125	91		11125	93
11140	92		11140	105
11155	85		11155	84
11170	83		11170	73
11185	103		11185	74
11200	85		11200	94
11215	95		11215	107
11230	108		11230	93
11245	94		11245	88
11260	99		11260	88
11275	96		11275	77
11290	95		11290	81
11305	90		11305	89
11320	101		11320	84
11335	96		11335	91
11350	86		11350	96
11365	84		11365	96
11380	93		11380	80
11395	94		11395	73
11410	79		11410	85
11425	96		11425	94
11440	95		11440	90
11455	105		11455	89
11470	93		11470	79
11485	98		11485	79
11500	82		11500	91
11515	99		11515	82
11530	97		11530	81
11545	89		11545	71
11560	92		11560	78
11575	97		11575	88
11590	101		11590	90
11605	81		11605	85
11620	96		11620	91
11635	98		11635	91
11650	93		11650	100
11665	84		11665	81
11680	77		11680	90
11695	93		11695	88
11710	95		11710	91
11725	85		11725	92
11740	91		11740	97
11755	93		11755	91
11770	89		11770	81
11785	92		11785	80
11800	94		11800	87
11815	97		11815	89
11830	95		11830	88
11845	90		11845	83
11860	86		11860	87
11875	105		11875	95
11890	100		11890	85
11905	90		11905	84
11920	75		11920	78
11935	85		11935	72
11950	88		11950	82
11965	93		11965	92
11980	87		11980	90
11995	88		11995	92
12010	85		12010	95
12025	82		12025	91
12040	86		12040	88
12055	80		12055	80
12070	90		12070	94
12085	86		12085	86
12100	83		12100	86
12115	89		12115	92
12130	88		12130	91
12145	97		12145	88
12160	81		12160	91
12175	85		12175	81
12190	92		12190	82
12205	93		12205	89
12220	90		12220	83
12235	78		12235	78
12250	85		12250	85
12265	94		12265	85
12280	77		12280	92
12295	84		12295	91
12310	95		12310	96
12325	87		12325	90
12340	83		12340	73
12355	100		12355	74
12370	100		12370	73
12385	92		12385	78
12400	95		12400	80
12415	92		12415	81
12430	89		12430	75
12445	74		12445	93
12460	83		12460	82
12475	82		12475	76
12490	84		12490	87
12505	88		12505	74
12520	92		12520	84
12535	93		12535	78
12550	83		12550	76
12565	83		12565	86
12580	86		12580	75
12595	81		12595	71
12610	86		12610	74
12625	77		12625	75
12640	87		12640	91
12655	93		12655	69
12670	100		12670	88
12685	90		12685	83
12700	70		12700	66
12715	73		12715	65
12730	88		12730	80
12745	108		12745	83
12760	84		12760	79
12775	77		12775	72
12790	78		12790	71
12805	71		12805	73
12820	74		12820	71
12835	91		12835	75
12850	87		12850	80
12865	87		12865	96
12880	73		12880	89
12895	80		12895	71
12910	79		12910	80
12925	75		12925	69
12940	80		12940	75
12955	73		12955	77
12970	73		12970	73
12985	86		12985	91
13000	82		13000	79
13015	82		13015	84
13030	85		13030	90
13045	85		13045	79
13060	81		13060	82
13075	79		13075	63
13090	74		13090	75
13105	81		13105	79
13120	76		13120	70
13135	88		13135	86
13150	96		13150	99
13165	85		13165	84
13180	80		13180	70
13195	89		13195	72
13210	79		13210	83
13225	86		13225	90
13240	75		13240	79
13255	74		13255	85
13270	88		13270	82
13285	81		13285	69
13300	77		13300	66
13315	83		13315	74
13330	84		13330	77
13345	84		13345	74
13360	93		13360	77
13375	96		13375	79
13390	88		13390	81
13405	84		13405	80
13420	72		13420	73
13435	75		13435	74
13450	88		13450	65
13465	81		13465	69
13480	68		13480	60
13495	85		13495	69
13510	91		13510	84
13525	91		13525	82
13540	74		13540	76
13555	80		13555	77
13570	81		13570	75
13585	77		13585	62
13600	85		13600	85
13615	96		13615	101
13630	87		13630	86
13645	71		13645	84
13660	73		13660	95
13675	87		13675	81
13690	101		13690	81
13705	78		13705	77
13720	75		13720	64
13735	83		13735	65
13750	77		13750	76
13765	81		13765	66
13780	84		13780	83
13795	77		13795	70
13810	80		13810	74
13825	72		13825	71
13840	84		13840	61
13855	69		13855	72
13870	80		13870	61
13885	75		13885	82
13900	69		13900	68
13915	75		13915	70
13930	76		13930	81
13945	101		13945	78
13960	105		13960	89
13975	79		13975	71
13990	85		13990	81
14005	75		14005	71
14020	76		14020	71
14035	96		14035	75
14050	91		14050	56
14065	85		14065	74
14080	78		14080	73
14095	82		14095	74
14110	77		14110	75
14125	72		14125	55
14140	88		14140	64
14155	76		14155	68
14170	82		14170	82
14185	73		14185	67
14200	84		14200	87
14215	62		14215	76
14230	82		14230	89
14245	86		14245	83
14260	72		14260	61
14275	65		14275	72
14290	72		14290	66
14305	77		14305	73
14320	65		14320	80
14335	74		14335	67
14350	77		14350	82
14365	91		14365	93
14380	79		14380	71
14395	75		14395	88
14410	77		14410	72
14425	89		14425	84
14440	82		14440	77
14455	75		14455	82
14470	101		14470	84
14485	76		14485	64
14500	76		14500	71
14515	73		14515	67
14530	100		14530	77
14545	97		14545	78
14560	82		14560	85
14575	88		14575	92
14590	70		14590	78
14605	84		14605	93
14620	92		14620	91
14635	87		14635	69
14650	58		14650	69
14665	77		14665	72
14680	70		14680	74
14695	68		14695	76
14710	75		14710	69
14725	77		14725	70
14740	71		14740	77
14755	66		14755	67
14770	85		14770	70
14785	89		14785	70
14800	85		14800	69
14815	91		14815	79
14830	73		14830	67
14845	61		14845	67
14860	71		14860	74
14875	72		14875	78
14890	71		14890	68
14905	76		14905	73
14920	69		14920	66
14935	64		14935	71
14950	75		14950	67
14965	73		14965	55
14980	84		14980	67
14995	81		14995	73
15010	90		15010	72
15025	77		15025	74
15040	61		15040	71
15055	74		15055	73
15070	79		15070	83
15085	76		15085	76
15100	80		15100	75
15115	76		15115	77
15130	91		15130	69
15145	83		15145	78
15160	87		15160	74
15175	77		15175	88
15190	69		15190	84
15205	77		15205	73
15220	75		15220	68
15235	68		15235	61
15250	70		15250	69
15265	91		15265	75
15280	94		15280	99
15295	107		15295	95
15310	73		15310	81
15325	76		15325	74
15340	74		15340	65
15355	77		15355	60
15370	73		15370	77
15385	69		15385	73
15400	82		15400	74
15415	94		15415	62
15430	73		15430	74
15445	74		15445	79
15460	80		15460	75
15475	67		15475	79
15490	75		15490	81
15505	77		15505	85
15520	66		15520	72
15535	72		15535	69
15550	74		15550	83
15565	61		15565	68
15580	96		15580	72
15595	83		15595	68
15610	82		15610	81
15625	73		15625	72
15640	82		15640	72
15655	76		15655	78
15670	79		15670	68
15685	65		15685	87
15700	71		15700	78
15715	92		15715	87
15730	83		15730	75
15745	73		15745	78
15760	71		15760	76
15775	74		15775	72
15790	76		15790	70
15805	82		15805	79
15820	85		15820	69
15835	74		15835	72
15850	72		15850	73
15865	83		15865	72
15880	82		15880	63
15895	73		15895	68
15910	80		15910	70
15925	71		15925	67
15940	75		15940	82
15955	75		15955	76
15970	74		15970	74
15985	81		15985	71
16000	63		16000	61
16015	54		16015	69
16030	57		16030	68
16045	84		16045	64
16060	78		16060	78
16075	72		16075	59
16090	62		16090	61
16105	68		16105	51
16120	71		16120	69
16135	72		16135	72
16150	76		16150	74
16165	71		16165	74
16180	69		16180	61
16195	77		16195	78
16210	75		16210	85
16225	75		16225	68
16240	78		16240	65
16255	65		16255	67
16270	68		16270	69
16285	67		16285	63
16300	71		16300	53
16315	71		16315	62
16330	64		16330	67
16345	62		16345	67
16360	74		16360	61
16375	78		16375	66
16390	80		16390	59
16405	74		16405	47
16420	70		16420	77
16435	67		16435	90
16450	68		16450	84
16465	76		16465	61
16480	79		16480	65
16495	69		16495	65
16510	69		16510	69
16525	73		16525	68
16540	71		16540	68
16555	84		16555	81
16570	77		16570	82
16585	75		16585	73
16600	75		16600	67
16615	73		16615	61
16630	63		16630	62
16645	60		16645	65
16660	93		16660	69
16675	74		16675	68
16690	70		16690	67
16705	80		16705	73
16720	68		16720	70
16735	57		16735	47
16750	78		16750	53
16765	81		16765	74
16780	70		16780	80
16795	67		16795	62
16810	80		16810	68
16825	74		16825	60
16840	78		16840	74
16855	76		16855	68
16870	91		16870	77
16885	77		16885	83
16900	72		16900	70
16915	72		16915	82
16930	62		16930	69
16945	82		16945	74
16960	85		16960	80
16975	74		16975	68
16990	75		16990	62
17005	96		17005	82
17020	84		17020	74
17035	65		17035	73
17050	81		17050	79
17065	71		17065	68
17080	62		17080	64
17095	62		17095	61
17110	77		17110	59
17125	66		17125	59
17140	77		17140	70
17155	74		17155	82
17170	71		17170	77
17185	65		17185	66
17200	71		17200	66
17215	66		17215	53
17230	68		17230	81
17245	58		17245	61
17260	70		17260	77
17275	71		17275	62
17290	64		17290	56
17305	76		17305	67
17320	74		17320	56
17335	73		17335	63
17350	59		17350	57
17365	63		17365	69
17380	62		17380	59
17395	62		17395	73
17410	69		17410	66
17425	77		17425	75
17440	67		17440	71
17455	76		17455	72
17470	63		17470	69
17485	63		17485	52
17500	66		17500	78
17515	80		17515	67
17530	76		17530	68
17545	71		17545	53
17560	67		17560	62
17575	71		17575	70
17590	72		17590	71
17605	81		17605	67
17620	73		17620	73
17635	59		17635	68
17650	64		17650	67
17665	66		17665	74
17680	79		17680	56
17695	73		17695	63
17710	61		17710	66
17725	77		17725	69
17740	89		17740	75
17755	74		17755	68
17770	72		17770	81
17785	66		17785	66
17800	71		17800	69
17815	72		17815	70
17830	72		17830	76
17845	68		17845	77
17860	76		17860	70
17875	78		17875	69
17890	76		17890	65
17905	68		17905	63
17920	74		17920	69
17935	76		17935	72
17950	83		17950	69
17965	70		17965	66
17980	73		17980	65
17995	76		17995	79
18010	61		18010	69
18025	79		18025	62
18040	79		18040	67
18055	76		18055	65
18070	79		18070	72
18085	69		18085	62
18100	75		18100	52
18115	75		18115	63
18130	81		18130	66
18145	65		18145	58
18160	68		18160	64
18175	74		18175	74
18190	69		18190	79
18205	69		18205	66
18220	72		18220	65
18235	58		18235	64
18250	60		18250	63
18265	61		18265	65
18280	74		18280	71
18295	76		18295	78
18310	73		18310	70
18325	55		18325	71
18340	72		18340	59
18355	62		18355	62
18370	71		18370	45
18385	73		18385	61
18400	72		18400	72
18415	78		18415	71
18430	64		18430	72
18445	67		18445	75
18460	66		18460	55
18475	69		18475	62
18490	66		18490	61
18505	65		18505	71
18520	71		18520	70
18535	59		18535	63
18550	57		18550	64
18565	66		18565	67
18580	70		18580	65
18595	76		18595	65
18610	78		18610	65
18625	68		18625	53
18640	77		18640	56
18655	62		18655	61
18670	74		18670	67
18685	70		18685	71
18700	67		18700	62
18715	73		18715	65
18730	69		18730	62
18745	69		18745	65
18760	75		18760	59
18775	67		18775	59
18790	57		18790	63
18805	57		18805	57
18820	66		18820	59
18835	58		18835	67
18850	78		18850	72
18865	66		18865	77
18880	65		18880	68
18895	61		18895	62
18910	66		18910	58
18925	66		18925	63
18940	66		18940	68
18955	78		18955	69
18970	79		18970	71
18985	70		18985	76
19000	72		19000	76
19015	78		19015	82
19030	74		19030	67
19045	66		19045	60
19060	55		19060	63
19075	62		19075	60
19090	64		19090	61
19105	60		19105	62
19120	69		19120	57
19135	75		19135	67
19150	75		19150	61
19165	87		19165	61
19180	75		19180	68
19195	69		19195	68
19210	76		19210	68
19225	77		19225	65
19240	70		19240	63
19255	70		19255	63
19270	76		19270	64
19285	75		19285	62
19300	65		19300	62
19315	62		19315	77
19330	82		19330	65
19345	78		19345	57
19360	79		19360	53
19375	73		19375	58
19390	73		19390	66
19405	89		19405	63
19420	75		19420	67
19435	60		19435	62
19450	66		19450	58
19465	85		19465	61
19480	79		19480	55
19495	66		19495	62
19510	70		19510	71
19525	79		19525	75
19540	74		19540	69
19555	83		19555	65
19570	82		19570	57
19585	85		19585	59
19600	76		19600	54
19615	74		19615	61
19630	70		19630	70
19645	67		19645	70
19660	67		19660	66
19675	79		19675	63
19690	85		19690	64
19705	87		19705	72
19720	70		19720	59
19735	71		19735	61
19750	78		19750	61
19765	80		19765	69
19780	81		19780	69
19795	73		19795	66
19810	80		19810	75
19825	75		19825	62
19840	63		19840	47
19855	72		19855	55
19870	76		19870	74
19885	91		19885	76
19900	80		19900	71
19915	78		19915	65
19930	59		19930	63
19945	76		19945	60
19960	66		19960	79
19975	69		19975	56
19990	70		19990	68
20005	79		20005	60
20020	64		20020	63
20035	85		20035	75
20050	76		20050	71
20065	73		20065	66
20080	59		20080	69
20095	77		20095	73
20110	72		20110	72
20125	74		20125	73
20140	63		20140	66
20155	69		20155	68
20170	79		20170	59
20185	66		20185	59
20200	67		20200	89
20215	82		20215	63
20230	85		20230	84
20245	74		20245	67
20260	55		20260	71
20275	75		20275	74
20290	70		20290	56
20305	68		20305	53
20320	89		20320	48
20335	49		20335	78
20350	74		20350	70
20365	68		20365	74
20380	66		20380	69
20395	73		20395	64
20410	74		20410	66
20425	74		20425	61
20440	81		20440	60
20455	61		20455	69
20470	82		20470	74
20485	64		20485	76
20500	86		20500	61
20515	76		20515	63
20530	84		20530	77
20545	84		20545	85
20560	77		20560	66
20575	79		20575	57
20590	82		20590	60
20605	61		20605	64
20620	80		20620	57
20635	75		20635	64
20650	61		20650	59
20665	71		20665	60
20680	75		20680	58
20695	80		20695	53
20710	74		20710	65
20725	82		20725	59
20740	58		20740	68
20755	73		20755	57
20770	86		20770	71
20785	71		20785	80
20800	78		20800	52
20815	78		20815	56
20830	72		20830	73
20845	69		20845	74
20860	65		20860	74
20875	80		20875	60
20890	77		20890	56
20905	74		20905	60
20920	64		20920	66
20935	71		20935	61
20950	74		20950	66
20965	78		20965	61
20980	76		20980	61
20995	70		20995	65
21010	68		21010	66
21025	66		21025	66
21040	56		21040	60
21055	54		21055	61
21070	94		21070	80
21085	82		21085	65
21100	78		21100	65
21115	82		21115	79
21130	77		21130	60
21145	70		21145	71
21160	85		21160	74
21175	81		21175	66
21190	80		21190	69
21205	69		21205	65
21220	68		21220	62
21235	76		21235	72
21250	71		21250	63
21265	69		21265	59
21280	88		21280	63
21295	91		21295	77
21310	77		21310	76
21325	73		21325	80
21340	66		21340	82
21355	69		21355	77
21370	72		21370	65
21385	63		21385	56
21400	64		21400	60
21415	71		21415	58
21430	70		21430	53
21445	75		21445	65
21460	83		21460	61
21475	87		21475	69
21490	80		21490	63
21505	76		21505	62
21520	70		21520	74
21535	84		21535	61
21550	77		21550	53
21565	70		21565	68
21580	67		21580	62
21595	69		21595	67
21610	70		21610	63
21625	71		21625	55
21640	72		21640	63
21655	62		21655	54
21670	71		21670	41
21685	73		21685	56
21700	80		21700	62
21715	77		21715	77
21730	87		21730	66
21745	76		21745	73
21760	75		21760	70
21775	85		21775	66
21790	67		21790	65
21805	67		21805	62
21820	70		21820	57
21835	93		21835	65
21850	87		21850	57
21865	85		21865	76
21880	75		21880	72
21895	71		21895	62
21910	83		21910	58
21925	96		21925	64
21940	80		21940	66
21955	78		21955	78
21970	89		21970	81
21985	80		21985	82
22000	79		22000	82
22015	83		22015	80
22030	78		22030	62
22045	79		22045	67
22060	82		22060	71
22075	75		22075	62
22090	74		22090	60
22105	80		22105	66
22120	76		22120	65
22135	70		22135	73
22150	74		22150	79
22165	68		22165	70
22180	86		22180	69
22195	69		22195	63
22210	78		22210	61
22225	73		22225	63
22240	79		22240	69
22255	97		22255	81
22270	77		22270	80
22285	74		22285	75
22300	75		22300	65
22315	79		22315	66
22330	85		22330	62
22345	90		22345	70
22360	84		22360	70
22375	90		22375	75
22390	94		22390	69
22405	85		22405	59
22420	76		22420	60
22435	65		22435	65
22450	72		22450	66
22465	78		22465	70
22480	79		22480	62
22495	75		22495	59
22510	73		22510	66
22525	73		22525	62
22540	81		22540	55
22555	88		22555	69
22570	74		22570	64
22585	78		22585	73
22600	92		22600	71
22615	91		22615	65
22630	92		22630	64
22645	86		22645	71
22660	72		22660	70
22675	69		22675	63
22690	90		22690	70
22705	74		22705	60
22720	70		22720	59
22735	79		22735	62
22750	68		22750	70
22765	90		22765	70
22780	92		22780	69
22795	74		22795	72
22810	74		22810	56
22825	91		22825	64
22840	87		22840	76
22855	89		22855	73
22870	86		22870	80
22885	89		22885	85
22900	98		22900	79
22915	89		22915	65
22930	79		22930	61
22945	82		22945	68
22960	88		22960	56
22975	97		22975	69
22990	81		22990	73
23005	86		23005	81
23020	80		23020	82
23035	87		23035	82
23050	76		23050	63
23065	86		23065	72
23080	77		23080	65
23095	80		23095	74
23110	93		23110	81
23125	81		23125	75
23140	95		23140	60
23155	85		23155	68
23170	102		23170	68
23185	94		23185	62
23200	89		23200	76
23215	98		23215	61
23230	103		23230	75
23245	82		23245	81
23260	90		23260	80
23275	91		23275	65
23290	97		23290	80
23305	99		23305	64
23320	86		23320	60
23335	77		23335	70
23350	94		23350	68
23365	79		23365	66
23380	75		23380	79
23395	72		23395	64
23410	82		23410	75
23425	83		23425	74
23440	85		23440	64
23455	102		23455	76
23470	85		23470	80
23485	85		23485	68
23500	106		23500	74
23515	105		23515	71
23530	87		23530	78
23545	96		23545	76
23560	93		23560	84
23575	79		23575	82
23590	83		23590	67
23605	102		23605	77
23620	99		23620	62
23635	102		23635	68
23650	106		23650	69
23665	91		23665	77
23680	100		23680	71
23695	89		23695	72
23710	83		23710	89
23725	88		23725	72
23740	105		23740	73
23755	95		23755	79
23770	103		23770	76
23785	96		23785	70
23800	105		23800	66
23815	96		23815	71
23830	89		23830	69
23845	102		23845	74
23860	95		23860	79
23875	94		23875	89
23890	90		23890	78
23905	101		23905	93
23920	97		23920	84
23935	88		23935	86
23950	106		23950	76
23965	102		23965	81
23980	103		23980	96
23995	100		23995	99
24010	103		24010	81
24025	102		24025	80
24040	99		24040	82
24055	117		24055	80
24070	121		24070	76
24085	101		24085	77
24100	102		24100	93
24115	110		24115	85
24130	122		24130	73
24145	104		24145	74
24160	104		24160	83
24175	99		24175	78
24190	113		24190	68
24205	99		24205	87
24220	103		24220	90
24235	95		24235	75
24250	102		24250	80
24265	97		24265	77
24280	123		24280	91
24295	120		24295	96
24310	119		24310	75
24325	92		24325	76
24340	125		24340	79
24355	110		24355	75
24370	98		24370	72
24385	107		24385	74
24400	108		24400	98
24415	99		24415	106
24430	109		24430	80
24445	116		24445	90
24460	108		24460	86
24475	105		24475	82
24490	116		24490	77
24505	114		24505	98
24520	130		24520	98
24535	123		24535	95
24550	102		24550	91
24565	101		24565	92
24580	108		24580	89
24595	118		24595	86
24610	118		24610	89
24625	106		24625	66
24640	118		24640	88
24655	97		24655	85
24670	116		24670	104
24685	127		24685	82
24700	109		24700	73
24715	108		24715	91
24730	114		24730	86
24745	141		24745	94
24760	118		24760	94
24775	112		24775	91
24790	111		24790	77
24805	124		24805	87
24820	131		24820	86
24835	138		24835	90
24850	134		24850	93
24865	137		24865	89
24880	115		24880	86
24895	122		24895	70
24910	138		24910	84
24925	120		24925	96
24940	124		24940	84
24955	130		24955	84
24970	120		24970	96
24985	134		24985	103
25000	119		25000	91
25015	158		25015	96
25030	146		25030	90
25045	130		25045	96
25060	136		25060	111
25075	135		25075	99
25090	129		25090	86
25105	129		25105	98
25120	141		25120	107
25135	159		25135	118
25150	143		25150	109
25165	136		25165	107
25180	125		25180	104
25195	135		25195	91
25210	129		25210	91
25225	144		25225	104
25240	164		25240	93
25255	153		25255	103
25270	148		25270	122
25285	148		25285	112
25300	136		25300	88
25315	148		25315	103
25330	146		25330	98
25345	139		25345	103
25360	149		25360	109
25375	151		25375	114
25390	157		25390	108
25405	148		25405	110
25420	153		25420	97
25435	141		25435	103
25450	131		25450	100
25465	125		25465	117
25480	134		25480	112
25495	151		25495	124
25510	154		25510	120
25525	155		25525	109
25540	138		25540	115
25555	138		25555	123
25570	135		25570	108
25585	162		25585	102
25600	162		25600	115
25615	161		25615	124
25630	132		25630	121
25645	138		25645	123
25660	152		25660	118
25675	162		25675	107
25690	156		25690	95
25705	152		25705	123
25720	128		25720	122
25735	151		25735	114
25750	163		25750	105
25765	151		25765	97
25780	154		25780	108
25795	166		25795	126
25810	166		25810	136
25825	142		25825	119
25840	166		25840	131
25855	144		25855	123
25870	160		25870	141
25885	182		25885	115
25900	165		25900	117
25915	182		25915	121
25930	187		25930	116
25945	174		25945	111
25960	171		25960	116
25975	189		25975	129
25990	165		25990	110
26005	185		26005	98
26020	153		26020	100
26035	150		26035	111
26050	165		26050	115
26065	155		26065	103
26080	166		26080	104
26095	154		26095	120
26110	140		26110	117
26125	151		26125	127
26140	136		26140	102
26155	162		26155	111
26170	144		26170	134
26185	129		26185	114
26200	190		26200	145
26215	142		26215	96
26230	198		26230	131
26245	147		26245	120
26260	154		26260	118
26275	164		26275	99
26290	159		26290	125
26305	167		26305	117
26320	132		26320	106
26335	175		26335	117
26350	174		26350	110
26365	168		26365	121
26380	138		26380	99
26395	138		26395	100
26410	137		26410	119
26425	152		26425	106
26440	166		26440	139
26455	141		26455	125
26470	177		26470	105
26485	156		26485	107
26500	152		26500	120
26515	144		26515	106
26530	155		26530	113
26545	163		26545	112
26560	153		26560	110
26575	155		26575	107
26590	138		26590	98
26605	121		26605	105
26620	136		26620	112
26635	135		26635	101
26650	155		26650	96
26665	151		26665	108
26680	132		26680	89
26695	139		26695	108
26710	129		26710	118
26725	119		26725	112
26740	103		26740	111
26755	133		26755	109
26770	133		26770	100
26785	124		26785	89
26800	111		26800	86
26815	135		26815	91
26830	135		26830	105
26845	119		26845	99
26860	123		26860	88
26875	112		26875	82
26890	103		26890	90
26905	107		26905	104
26920	108		26920	94
26935	123		26935	79
26950	123		26950	95
26965	109		26965	104
26980	107		26980	95
26995	121		26995	91
27010	99		27010	76
27025	115		27025	89
27040	103		27040	94
27055	109		27055	74
27070	115		27070	73
27085	119		27085	73
27100	127		27100	94
27115	123		27115	100
27130	111		27130	79
27145	116		27145	82
27160	109		27160	79
27175	113		27175	85
27190	97		27190	87
27205	104		27205	74
27220	122		27220	78
27235	98		27235	84
27250	98		27250	70
27265	106		27265	84
27280	110		27280	84
27295	101		27295	84
27310	100		27310	76
27325	103		27325	80
27340	94		27340	73
27355	88		27355	80
27370	90		27370	70
27385	80		27385	64
27400	92		27400	74
27415	96		27415	74
27430	89		27430	59
27445	95		27445	74
27460	94		27460	79
27475	93		27475	81
27490	80		27490	81
27505	83		27505	78
27520	87		27520	76
27535	75		27535	75
27550	96		27550	67
27565	88		27565	77
27580	74		27580	76
27595	91		27595	78
27610	90		27610	59
27625	78		27625	59
27640	86		27640	69
27655	65		27655	65
27670	71		27670	48
27685	74		27685	59
27700	78		27700	74
27715	79		27715	72
27730	77		27730	53
27745	80		27745	62
27760	80		27760	62
27775	68		27775	59
27790	80		27790	64
27805	78		27805	61
27820	70		27820	62
27835	68		27835	57
27850	72		27850	66
27865	74		27865	62
27880	70		27880	55
27895	74		27895	47
27910	65		27910	57
27925	67		27925	58
27940	70		27940	47
27955	68		27955	53
27970	72		27970	62
27985	68		27985	61
28000	77		28000	53
28015	69		28015	45
28030	55		28030	48
28045	74		28045	62
28060	68		28060	52
28075	64		28075	51
28090	70		28090	54
28105	68		28105	54
28120	65		28120	53
28135	73		28135	53
28150	65		28150	51
28165	59		28165	50
28180	53		28180	60
28195	51		28195	62
28210	59		28210	51
28225	54		28225	53
28240	50		28240	55
28255	60		28255	60
28270	51		28270	48
28285	53		28285	46
28300	52		28300	57
28315	47		28315	57
28330	58		28330	54
28345	54		28345	52
28360	56		28360	56
28375	60		28375	54
28390	59		28390	47
28405	61		28405	50
28420	56		28420	50
28435	57		28435	55
28450	50		28450	56
28465	58		28465	42
28480	42		28480	45
28495	62		28495	51
28510	71		28510	52
28525	58		28525	53
28540	54		28540	47
28555	59		28555	59
28570	56		28570	45
28585	56		28585	46
28600	72		28600	42
28615	61		28615	37
28630	52		28630	38
28645	49		28645	44
28660	52		28660	45
28675	57		28675	41
28690	46		28690	54
28705	46		28705	45
28720	44		28720	41
28735	42		28735	35
28750	50		28750	49
28765	47		28765	41
28780	41		28780	44
28795	43		28795	42
28810	47		28810	36
28825	48		28825	39
28840	60		28840	55
28855	59		28855	36
28870	53		28870	36
28885	46		28885	42
28900	56		28900	52
28915	48		28915	48
28930	46		28930	44
28945	55		28945	40
28960	57		28960	54
28975	54		28975	42
28990	52		28990	33
29005	53		29005	32
29020	52		29020	35
29035	48		29035	39
29050	41		29050	40
29065	45		29065	39
29080	42		29080	34
29095	45		29095	35
29110	51		29110	42
29125	43		29125	44
29140	55		29140	37
29155	49		29155	46
29170	42		29170	42
29185	38		29185	40
29200	55		29200	40
29215	57		29215	35
29230	52		29230	36
29245	49		29245	37
29260	36		29260	35
29275	33		29275	31
29290	45		29290	35
29305	46		29305	33
29320	46		29320	25
29335	43		29335	24
29350	32		29350	42
29365	32		29365	32
29380	33		29380	42
29395	35		29395	41
29410	41		29410	47
29425	29		29425	33
29440	40		29440	37
29455	35		29455	40
29470	39		29470	40
29485	37		29485	23
29500	45		29500	31
29515	46		29515	33
29530	44		29530	36
29545	33		29545	37
29560	38		29560	33
29575	43		29575	29
29590	44		29590	33
29605	43		29605	29
29620	46		29620	33
29635	48		29635	33
29650	54		29650	32
29665	38		29665	36
29680	39		29680	43
29695	37		29695	31
29710	52		29710	34
29725	48		29725	40
29740	37		29740	38
29755	40		29755	36
29770	47		29770	38
29785	41		29785	28
29800	44		29800	35
29815	38		29815	35
29830	50		29830	30
29845	44		29845	29
29860	27		29860	35
29875	37		29875	39
29890	39		29890	37
29905	44		29905	38
29920	36		29920	36
29935	45		29935	34
29950	36		29950	38
29965	38		29965	35
29980	42		29980	38
29995	50		29995	35
30010	49		30010	36
30025	37		30025	34
30040	39		30040	31
30055	45		30055	31
30070	39		30070	35
30085	42		30085	33
30100	56		30100	30
30115	49		30115	32
30130	41		30130	32
30145	35		30145	32
30160	42		30160	39
30175	47		30175	40
30190	43		30190	39
30205	45		30205	34
30220	45		30220	28
30235	42		30235	31
30250	44		30250	26
30265	42		30265	34
30280	41		30280	34
30295	43		30295	44
30310	34		30310	38
30325	38		30325	32
30340	33		30340	39
30355	32		30355	27
30370	38		30370	28
30385	31		30385	34
30400	35		30400	35
30415	47		30415	25
30430	37		30430	34
30445	29		30445	30
30460	33		30460	23
30475	37		30475	37
30490	28		30490	34
30505	33		30505	30
30520	35		30520	32
30535	37		30535	24
30550	42		30550	23
30565	37		30565	27
30580	35		30580	24
30595	37		30595	35
30610	37		30610	40
30625	33		30625	23
30640	35		30640	30
30655	24		30655	34
30670	28		30670	34
30685	32		30685	38
30700	29		30700	30
30715	31		30715	21
30730	29		30730	31
30745	28		30745	31
30760	34		30760	29
30775	28		30775	25
30790	29		30790	30
30805	29		30805	33
30820	40		30820	28
30835	38		30835	29
30850	32		30850	30
30865	36		30865	36
30880	31		30880	30
30895	25		30895	31
30910	28		30910	36
30925	40		30925	34
30940	40		30940	29
30955	35		30955	35
30970	28		30970	34
30985	25		30985	32
31000	28		31000	25
31015	35		31015	29
31030	38		31030	31
31045	37		31045	29
31060	34		31060	28
31075	25		31075	26
31090	39		31090	35
31105	33		31105	29
31120	35		31120	27
31135	33		31135	23
31150	37		31150	26
31165	29		31165	31
31180	32		31180	28
31195	30		31195	26
31210	30		31210	34
31225	41		31225	40
31240	34		31240	34
31255	39		31255	30
31270	37		31270	31
31285	30		31285	26
31300	31		31300	24
31315	34		31315	24
31330	34		31330	36
31345	36		31345	32
31360	30		31360	24
31375	27		31375	30
31390	31		31390	31
31405	33		31405	29
31420	33		31420	37
31435	30		31435	31
31450	33		31450	31
31465	33		31465	31
31480	35		31480	22
31495	39		31495	24
31510	31		31510	33
31525	36		31525	34
31540	34		31540	30
31555	32		31555	27
31570	34		31570	28
31585	38		31585	28
31600	34		31600	32
31615	30		31615	30
31630	29		31630	27
31645	35		31645	29
31660	36		31660	34
31675	30		31675	31
31690	33		31690	32
31705	36		31705	34
31720	31		31720	30
31735	27		31735	35
31750	33		31750	29
31765	36		31765	28
31780	42		31780	26
31795	32		31795	26
31810	29		31810	33
31825	26		31825	32
31840	29		31840	27
31855	28		31855	27
31870	36		31870	32
31885	39		31885	34
31900	30		31900	34
31915	28		31915	24
31930	23		31930	28
31945	37		31945	30
31960	33		31960	38
31975	31		31975	23
31990	39		31990	26
32005	33		32005	24
32020	39		32020	25
32035	31		32035	36
32050	25		32050	34
32065	37		32065	30
32080	32		32080	40
32095	30		32095	28
32110	39		32110	39
32125	42		32125	26
32140	32		32140	24
32155	28		32155	30
32170	31		32170	26
32185	33		32185	17
32200	27		32200	34
32215	28		32215	21
32230	34		32230	42
32245	24		32245	30
32260	28		32260	28
32275	35		32275	30
32290	35		32290	31
32305	34		32305	24
32320	30		32320	35
32335	30		32335	26
32350	42		32350	35
32365	38		32365	21
32380	32		32380	21
32395	35		32395	35
32410	26		32410	42
32425	39		32425	33
32440	30		32440	34
32455	25		32455	31
32470	30		32470	48
32485	38		32485	28
32500	33		32500	31
32515	32		32515	41
32530	39		32530	31
32545	26		32545	28
32560	30		32560	25
32575	36		32575	35
32590	23		32590	32
32605	34		32605	39
32620	28		32620	29
32635	27		32635	29
32650	29		32650	35
32665	29		32665	25
32680	30		32680	27
32695	33		32695	19
32710	31		32710	22
32725	26		32725	30
32740	29		32740	32
32755	30		32755	31
32770	28		32770	34
32785	18		32785	19
32800	31		32800	25
32815	33		32815	19
32830	28		32830	18
32845	28		32845	29
32860	32		32860	25
32875	29		32875	24
32890	25		32890	25
32905	36		32905	25
32920	36		32920	31
32935	33		32935	29
32950	25		32950	30
32965	31		32965	26
32980	30		32980	21
32995	22		32995	20
33010	26		33010	22
33025	26		33025	20
33040	24		33040	27
33055	37		33055	26
33070	34		33070	31
33085	26		33085	25
33100	26		33100	22
33115	24		33115	27
33130	24		33130	28
33145	35		33145	21
33160	30		33160	25
33175	25		33175	28
33190	29		33190	21
33205	34		33205	22
33220	31		33220	30
33235	30		33235	32
33250	27		33250	31
33265	28		33265	26
33280	27		33280	27
33295	35		33295	28
33310	26		33310	29
33325	32		33325	31
33340	37		33340	24
33355	22		33355	23
33370	27		33370	26
33385	32		33385	26
33400	29		33400	25
33415	21		33415	22
33430	24		33430	23
33445	35		33445	19
33460	41		33460	27
33475	31		33475	37
33490	28		33490	33
33505	27		33505	37
33520	25		33520	27
33535	31		33535	36
33550	20		33550	35
33565	23		33565	24
33580	25		33580	23
33595	29		33595	24
33610	37		33610	26
33625	29		33625	31
33640	26		33640	23
33655	35		33655	27
33670	24		33670	20
33685	23		33685	21
33700	33		33700	25
33715	35		33715	20
33730	34		33730	27
33745	26		33745	27
33760	24		33760	23
33775	24		33775	25
33790	26		33790	30
33805	23		33805	25
33820	20		33820	22
33835	18		33835	20
33850	22		33850	21
33865	28		33865	23
33880	24		33880	32
33895	16		33895	21
33910	18		33910	20
33925	30		33925	29
33940	34		33940	20
33955	29		33955	23
33970	29		33970	25
33985	32		33985	23
34000	24		34000	23
34015	26		34015	21
34030	29		34030	24
34045	25		34045	25
34060	19		34060	23
34075	31		34075	23
34090	26		34090	20
34105	24		34105	23
34120	27		34120	28
34135	29		34135	25
34150	27		34150	31
34165	35		34165	30
34180	30		34180	32
34195	25		34195	27
34210	25		34210	24
34225	22		34225	27
34240	30		34240	24
34255	29		34255	30
34270	28		34270	26
34285	23		34285	21
34300	25		34300	26
34315	30		34315	22
34330	29		34330	23
34345	22		34345	24
34360	26		34360	30
34375	30		34375	26
34390	27		34390	27
34405	24		34405	27
34420	23		34420	27
34435	23		34435	20
34450	26		34450	28
34465	32		34465	25
34480	22		34480	23
34495	18		34495	31
34510	24		34510	23
34525	25		34525	24
34540	36		34540	19
34555	27		34555	25
34570	24		34570	25
34585	24		34585	22
34600	27		34600	30
34615	26		34615	30
34630	26		34630	23
34645	25		34645	16
34660	29		34660	22
34675	28		34675	23
34690	28		34690	19
34705	28		34705	24
34720	21		34720	19
34735	36		34735	22
34750	26		34750	24
34765	23		34765	29
34780	26		34780	34
34795	24		34795	26
34810	36		34810	24
34825	38		34825	18
34840	33		34840	24
34855	32		34855	23
34870	25		34870	30
34885	33		34885	25
34900	30		34900	22
34915	32		34915	21
34930	27		34930	20
34945	22		34945	27
34960	27		34960	26
34975	28		34975	16
34990	15		34990	30
35005	21		35005	36
35020	24		35020	33
35035	20		35035	19
35050	25		35050	20
35065	26		35065	27
35080	30		35080	19
35095	22		35095	24
35110	29		35110	19
35125	26		35125	21
35140	25		35140	34
35155	25		35155	32
35170	25		35170	22
35185	21		35185	24
35200	22		35200	25
35215	24		35215	27
35230	21		35230	21
35245	26		35245	19
35260	24		35260	20
35275	26		35275	23
35290	26		35290	32
35305	18		35305	26
35320	26		35320	17
35335	28		35335	18
35350	24		35350	23
35365	20		35365	30
35380	27		35380	23
35395	29		35395	31
35410	24		35410	26
35425	27		35425	14
35440	28		35440	23
35455	27		35455	27
35470	25		35470	28
35485	29		35485	28
35500	29		35500	19
35515	25		35515	22
35530	27		35530	18
35545	29		35545	23
35560	30		35560	18
35575	31		35575	18
35590	30		35590	18
35605	22		35605	18
35620	30		35620	26
35635	26		35635	32
35650	27		35650	24
35665	29		35665	24
35680	30		35680	18
35695	26		35695	21
35710	29		35710	22
35725	28		35725	21
35740	25		35740	29
35755	21		35755	21
35770	26		35770	26
35785	23		35785	19
35800	25		35800	20
35815	22		35815	22
35830	26		35830	23
35845	31		35845	25
35860	23		35860	14
35875	21		35875	22
35890	28		35890	24
35905	30		35905	18
35920	30		35920	26
35935	23		35935	30
35950	18		35950	29
35965	23		35965	21
35980	26		35980	16
35995	22		35995	23
36010	18		36010	21
36025	25		36025	22
36040	27		36040	24
36055	24		36055	25
36070	24		36070	28
36085	22		36085	29
36100	32		36100	23
36115	24		36115	19
36130	19		36130	27
36145	20		36145	27
36160	27		36160	25
36175	23		36175	26
36190	22		36190	28
36205	21		36205	25
36220	24		36220	21
36235	23		36235	22
36250	24		36250	25
36265	24		36265	27
36280	25		36280	23
36295	29		36295	21
36310	34		36310	19
36325	35		36325	26
36340	33		36340	18
36355	23		36355	21
36370	25		36370	24
36385	17		36385	25
36400	29		36400	21
36415	23		36415	24
36430	27		36430	23
36445	21		36445	23
36460	27		36460	25
36475	20		36475	14
36490	20		36490	20
36505	25		36505	24
36520	23		36520	22
36535	21		36535	23
36550	23		36550	26
36565	20		36565	26
36580	29		36580	22
36595	25		36595	16
36610	19		36610	21
36625	22		36625	18
36640	23		36640	21
36655	26		36655	21
36670	26		36670	25
36685	23		36685	23
36700	16		36700	24
36715	23		36715	16
36730	25		36730	15
36745	25		36745	18
36760	23		36760	21
36775	23		36775	21
36790	16		36790	16
36805	21		36805	19
36820	18		36820	20
36835	23		36835	15
36850	28		36850	21
36865	25		36865	26
36880	21		36880	15
36895	23		36895	16
36910	19		36910	17
36925	16		36925	20
36940	14		36940	28
36955	21		36955	19
36970	26		36970	17
36985	28		36985	24
37000	24		37000	19
37015	24		37015	15
37030	23		37030	19
37045	25		37045	25
37060	28		37060	27
37075	18		37075	23
37090	22		37090	20
37105	22		37105	17
37120	19		37120	17
37135	25		37135	16
37150	22		37150	20
37165	26		37165	17
37180	27		37180	18
37195	26		37195	19
37210	25		37210	18
37225	26		37225	25
37240	19		37240	23
37255	22		37255	26
37270	22		37270	25
37285	18		37285	23
37300	19		37300	22
37315	21		37315	15
37330	23		37330	16
37345	23		37345	28
37360	24		37360	20
37375	24		37375	16
37390	29		37390	18
37405	24		37405	19
37420	26		37420	19
37435	29		37435	15
37450	26		37450	17
37465	25		37465	22
37480	17		37480	22
37495	17		37495	24
37510	17		37510	19
37525	21		37525	24
37540	19		37540	22
37555	20		37555	13
37570	23		37570	14
37585	19		37585	17
37600	20		37600	20
37615	19		37615	18
37630	28		37630	22
37645	25		37645	22
37660	21		37660	24
37675	22		37675	31
37690	21		37690	26
37705	24		37705	19
37720	23		37720	22
37735	21		37735	18
37750	26		37750	20
37765	25		37765	18
37780	19		37780	18
37795	27		37795	17
37810	24		37810	13
37825	20		37825	13
37840	20		37840	14
37855	28		37855	21
37870	26		37870	33
37885	22		37885	25
37900	17		37900	26
37915	28		37915	34
37930	22		37930	19
37945	29		37945	25
37960	20		37960	21
37975	23		37975	34
37990	24		37990	29
38005	16		38005	23
38020	27		38020	30
38035	28		38035	26
38050	26		38050	26
38065	22		38065	20
38080	16		38080	23
38095	22		38095	26
38110	18		38110	19
38125	26		38125	19
38140	24		38140	19
38155	25		38155	24
38170	18		38170	21
38185	28		38185	22
38200	21		38200	23
38215	24		38215	14
38230	30		38230	17
38245	21		38245	23
38260	27		38260	23
38275	26		38275	23
38290	30		38290	17
38305	22		38305	16
38320	18		38320	20
38335	22		38335	16
38350	13		38350	21
38365	20		38365	31
38380	18		38380	24
38395	21		38395	32
38410	19		38410	15
38425	26		38425	24
38440	30		38440	21
38455	20		38455	19
38470	24		38470	18
38485	29		38485	17
38500	28		38500	21
38515	30		38515	18
38530	19		38530	18
38545	19		38545	17
38560	28		38560	27
38575	27		38575	18
38590	23		38590	28
38605	23		38605	21
38620	21		38620	20
38635	20		38635	27
38650	22		38650	24
38665	21		38665	30
38680	25		38680	26
38695	16		38695	18
38710	16		38710	23
38725	28		38725	24
38740	28		38740	18
38755	22		38755	20
38770	20		38770	20
38785	19		38785	20
38800	26		38800	23
38815	25		38815	21
38830	29		38830	21
38845	21		38845	18
38860	18		38860	20
38875	19		38875	13
38890	21		38890	19
38905	22		38905	15
38920	11		38920	21
38935	13		38935	23
38950	21		38950	23
38965	19		38965	19
38980	25		38980	23
38995	28		38995	22
39010	23		39010	20
39025	25		39025	22
39040	22		39040	22
39055	27		39055	16
39070	27		39070	21
39085	24		39085	20
39100	24		39100	24
39115	16		39115	24
39130	22		39130	25
39145	27		39145	19
39160	18		39160	15
39175	22		39175	23
39190	23		39190	24
39205	25		39205	25
39220	23		39220	19
39235	24		39235	16
39250	23		39250	26
39265	29		39265	25
39280	26		39280	20
39295	26		39295	20
39310	23		39310	17
39325	26		39325	14
39340	24		39340	20
39355	23		39355	22
39370	16		39370	15
39385	19		39385	16
39400	29		39400	15
39415	23		39415	21
39430	25		39430	32
39445	29		39445	16
39460	21		39460	20
39475	18		39475	22
39490	24		39490	21
39505	18		39505	19
39520	26		39520	23
39535	33		39535	17
39550	23		39550	20
39565	32		39565	16
39580	25		39580	26
39595	40		39595	25
39610	32		39610	27
39625	23		39625	21
39640	26		39640	19
39655	27		39655	22
39670	22		39670	19
39685	23		39685	20
39700	23		39700	23
39715	25		39715	24
39730	23		39730	21
39745	27		39745	14
39760	23		39760	19
39775	16		39775	17
39790	17		39790	15
39805	28		39805	16
39820	30		39820	20
39835	26		39835	17
39850	18		39850	18
39865	19		39865	15
39880	17		39880	18
39895	23		39895	18
39910	26		39910	25
39925	22		39925	17
39940	25		39940	20
39955	24		39955	21
[truncated: 2,802 more rows]

## Sheet: IR data
BN-meso			BN-meso-Leach
Wavenumber / cm-1	Relative transmittance		Wavenumber / cm-1	Relative transmittance
3996.89	0.95875		3996.93	0.96535
3994.83	0.95914		3994.87	0.96568
3992.77	0.95958		3992.81	0.9661
3990.71	0.95966		3990.74	0.96612
3988.64	0.95956		3988.68	0.96568
3986.58	0.95939		3986.62	0.96529
3984.52	0.95903		3984.56	0.96519
3982.46	0.95857		3982.5	0.96526
3980.4	0.95835		3980.44	0.96527
3978.34	0.95852		3978.38	0.96518
3976.28	0.95877		3976.32	0.96502
3974.22	0.95891		3974.25	0.96481
3972.15	0.95911		3972.19	0.96497
3970.09	0.95944		3970.13	0.96567
3968.03	0.9596		3968.07	0.96625
3965.97	0.95943		3966.01	0.96622
3963.91	0.95909		3963.95	0.96594
3961.85	0.95886		3961.89	0.96596
3959.79	0.95884		3959.82	0.96613
3957.72	0.95885		3957.76	0.96589
3955.66	0.95861		3955.7	0.96541
3953.6	0.95837		3953.64	0.96547
3951.54	0.95845		3951.58	0.96604
3949.48	0.95863		3949.52	0.96642
3947.42	0.95885		3947.46	0.96643
3945.36	0.95911		3945.4	0.96654
3943.3	0.9592		3943.33	0.96676
3941.23	0.95899		3941.27	0.96656
3939.17	0.95864		3939.21	0.96604
3937.11	0.95845		3937.15	0.96589
3935.05	0.9585		3935.09	0.96631
3932.99	0.95872		3933.03	0.96678
3930.93	0.95907		3930.97	0.96672
3928.87	0.95936		3928.9	0.96627
3926.81	0.95929		3926.84	0.96594
3924.74	0.95897		3924.78	0.96581
3922.68	0.95865		3922.72	0.9659
3920.62	0.95844		3920.66	0.96636
3918.56	0.95852		3918.6	0.96677
3916.5	0.95884		3916.54	0.96648
3914.44	0.95915		3914.48	0.96587
3912.38	0.9595		3912.41	0.96577
3910.31	0.95982		3910.35	0.96632
3908.25	0.95975		3908.29	0.96711
3906.19	0.9593		3906.23	0.9676
3904.13	0.95893		3904.17	0.96755
3902.07	0.95911		3902.11	0.96713
3900.01	0.95974		3900.05	0.96664
3897.95	0.96013		3897.98	0.96634
3895.89	0.95994		3895.92	0.96628
3893.82	0.95961		3893.86	0.96627
3891.76	0.95962		3891.8	0.96635
3889.7	0.95965		3889.74	0.96671
3887.64	0.9594		3887.68	0.96727
3885.58	0.9594		3885.62	0.96771
3883.52	0.95972		3883.56	0.96785
3881.46	0.96004		3881.49	0.96769
3879.39	0.96033		3879.43	0.96734
3877.33	0.96038		3877.37	0.96734
3875.27	0.96023		3875.31	0.96798
3873.21	0.96011		3873.25	0.96864
3871.15	0.96018		3871.19	0.9685
3869.09	0.96039		3869.13	0.96781
3867.03	0.96025		3867.06	0.96744
3864.97	0.96		3865	0.96747
3862.9	0.96014		3862.94	0.96748
3860.84	0.96016		3860.88	0.96758
3858.78	0.95946		3858.82	0.96796
3856.72	0.95853		3856.76	0.96822
3854.66	0.95883		3854.7	0.96779
3852.6	0.96047		3852.64	0.96702
3850.54	0.96118		3850.57	0.96691
3848.48	0.96064		3848.51	0.9673
3846.41	0.95999		3846.45	0.96767
3844.35	0.95979		3844.39	0.96777
3842.29	0.96017		3842.33	0.96741
3840.23	0.96117		3840.27	0.96689
3838.17	0.96241		3838.21	0.96697
3836.11	0.96261		3836.14	0.96745
3834.05	0.96156		3834.08	0.96752
3831.98	0.96061		3832.02	0.96732
3829.92	0.96036		3829.96	0.96722
3827.86	0.96034		3827.9	0.9672
3825.8	0.96026		3825.84	0.96707
3823.74	0.96025		3823.78	0.96683
3821.68	0.96055		3821.72	0.96672
3819.62	0.96095		3819.65	0.96695
3817.56	0.96118		3817.59	0.96729
3815.49	0.96139		3815.53	0.96746
3813.43	0.96141		3813.47	0.96756
3811.37	0.96097		3811.41	0.96774
3809.31	0.96058		3809.35	0.96782
3807.25	0.96091		3807.29	0.9676
3805.19	0.96163		3805.22	0.96722
3803.13	0.96202		3803.16	0.96695
3801.06	0.96225		3801.1	0.96697
3799	0.96217		3799.04	0.96745
3796.94	0.9617		3796.98	0.96809
3794.88	0.96122		3794.92	0.96839
3792.82	0.96098		3792.86	0.96842
3790.76	0.96099		3790.8	0.96849
3788.7	0.96106		3788.73	0.96856
3786.64	0.96114		3786.67	0.96839
3784.57	0.96123		3784.61	0.96807
3782.51	0.96125		3782.55	0.96773
3780.45	0.96128		3780.49	0.96734
3778.39	0.96125		3778.43	0.96728
3776.33	0.9609		3776.37	0.96771
3774.27	0.96036		3774.3	0.96796
3772.21	0.96025		3772.24	0.96773
3770.15	0.96082		3770.18	0.96756
3768.08	0.96128		3768.12	0.96785
3766.02	0.96119		3766.06	0.96833
3763.96	0.96097		3764	0.96869
3761.9	0.96081		3761.94	0.96868
3759.84	0.96077		3759.88	0.96827
3757.78	0.96086		3757.81	0.9681
3755.72	0.96071		3755.75	0.96858
3753.65	0.96031		3753.69	0.96905
3751.59	0.96046		3751.63	0.96869
3749.53	0.9614		3749.57	0.96801
3747.47	0.96216		3747.51	0.96815
3745.41	0.96278		3745.45	0.9692
3743.35	0.96326		3743.38	0.97023
3741.29	0.96259		3741.32	0.97034
3739.23	0.9614		3739.26	0.96987
3737.16	0.96127		3737.2	0.96949
3735.1	0.96225		3735.14	0.96947
3733.04	0.96311		3733.08	0.96943
3730.98	0.96318		3731.02	0.96899
3728.92	0.96258		3728.96	0.96848
3726.86	0.96186		3726.89	0.96842
3724.8	0.96177		3724.83	0.96884
3722.73	0.96232		3722.77	0.96923
3720.67	0.9628		3720.71	0.96937
3718.61	0.96303		3718.65	0.96963
3716.55	0.96295		3716.59	0.97006
3714.49	0.96245		3714.53	0.96999
3712.43	0.96217		3712.46	0.96917
3710.37	0.96238		3710.4	0.96846
3708.31	0.96241		3708.34	0.96851
3706.24	0.96216		3706.28	0.9687
3704.18	0.96205		3704.22	0.96874
3702.12	0.96226		3702.16	0.96904
3700.06	0.96244		3700.1	0.96945
3698	0.96209		3698.04	0.96938
3695.94	0.96145		3695.97	0.96887
3693.88	0.96139		3693.91	0.96841
3691.82	0.96248		3691.85	0.96825
3689.75	0.96418		3689.79	0.96837
3687.69	0.96499		3687.73	0.96872
3685.63	0.96435		3685.67	0.96896
3683.57	0.96316		3683.61	0.96891
3681.51	0.96214		3681.54	0.96888
3679.45	0.96143		3679.48	0.96909
3677.39	0.96139		3677.42	0.96909
3675.32	0.96217		3675.36	0.96872
3673.26	0.96263		3673.3	0.96867
3671.2	0.96247		3671.24	0.96887
3669.14	0.96258		3669.18	0.96858
3667.08	0.96286		3667.12	0.96785
3665.02	0.96288		3665.05	0.96735
3662.96	0.96265		3662.99	0.96731
3660.9	0.96221		3660.93	0.96745
3658.83	0.96187		3658.87	0.96744
3656.77	0.96202		3656.81	0.96736
3654.71	0.96223		3654.75	0.96742
3652.65	0.96195		3652.69	0.96743
3650.59	0.96176		3650.62	0.9672
3648.53	0.96207		3648.56	0.96717
3646.47	0.96214		3646.5	0.96728
3644.41	0.96177		3644.44	0.96714
3642.34	0.96159		3642.38	0.96684
3640.28	0.96165		3640.32	0.96642
3638.22	0.96153		3638.26	0.96583
3636.16	0.96123		3636.2	0.96518
3634.1	0.96091		3634.13	0.96486
3632.04	0.96065		3632.07	0.96513
3629.98	0.96083		3630.01	0.9656
3627.91	0.96137		3627.95	0.96565
3625.85	0.96134		3625.89	0.9653
3623.79	0.96076		3623.83	0.965
3621.73	0.96033		3621.77	0.96488
3619.67	0.96035		3619.7	0.96507
3617.61	0.96043		3617.64	0.96565
3615.55	0.96005		3615.58	0.96641
3613.49	0.95957		3613.52	0.96686
3611.42	0.95954		3611.46	0.96666
3609.36	0.95983		3609.4	0.96581
3607.3	0.96015		3607.34	0.96459
3605.24	0.96023		3605.28	0.96365
3603.18	0.96015		3603.21	0.96332
3601.12	0.96026		3601.15	0.9635
3599.06	0.96056		3599.09	0.96398
3596.99	0.96053		3597.03	0.96436
3594.93	0.96008		3594.97	0.96439
3592.87	0.9596		3592.91	0.96425
3590.81	0.95925		3590.85	0.96438
3588.75	0.95905		3588.78	0.96475
3586.69	0.95922		3586.72	0.96483
3584.63	0.95956		3584.66	0.96455
3582.57	0.95971		3582.6	0.96419
3580.5	0.95957		3580.54	0.96358
3578.44	0.95939		3578.48	0.9628
3576.38	0.95939		3576.42	0.96241
3574.32	0.95948		3574.36	0.96263
3572.26	0.95933		3572.29	0.96301
3570.2	0.95889		3570.23	0.96323
3568.14	0.95872		3568.17	0.96343
3566.08	0.95906		3566.11	0.96336
3564.01	0.95914		3564.05	0.96268
3561.95	0.9588		3561.99	0.96199
3559.89	0.95868		3559.93	0.96165
3557.83	0.95876		3557.86	0.9615
3555.77	0.95858		3555.8	0.96149
3553.71	0.95837		3553.74	0.96138
3551.65	0.95868		3551.68	0.96096
3549.58	0.9589		3549.62	0.96064
3547.52	0.9582		3547.56	0.96079
3545.46	0.95721		3545.5	0.961
3543.4	0.95707		3543.44	0.96072
3541.34	0.95757		3541.37	0.9602
3539.28	0.95799		3539.31	0.95985
3537.22	0.95814		3537.25	0.95967
3535.16	0.95801		3535.19	0.95959
3533.09	0.95765		3533.13	0.95975
3531.03	0.95719		3531.07	0.95993
3528.97	0.95684		3529.01	0.95978
3526.91	0.95664		3526.94	0.9596
3524.85	0.95654		3524.88	0.95981
3522.79	0.95668		3522.82	0.95992
3520.73	0.95719		3520.76	0.9595
3518.66	0.95786		3518.7	0.95897
3516.6	0.95823		3516.64	0.95855
3514.54	0.95802		3514.58	0.95821
3512.48	0.95765		3512.52	0.95807
3510.42	0.95747		3510.45	0.95798
3508.36	0.95721		3508.39	0.95773
3506.3	0.95675		3506.33	0.95745
3504.24	0.95657		3504.27	0.95718
3502.17	0.95678		3502.21	0.95694
3500.11	0.95676		3500.15	0.95693
3498.05	0.95654		3498.09	0.9571
3495.99	0.95665		3496.02	0.95707
3493.93	0.95692		3493.96	0.9568
3491.87	0.95662		3491.9	0.9566
3489.81	0.95597		3489.84	0.9564
3487.75	0.95586		3487.78	0.95611
3485.68	0.9562		3485.72	0.95599
3483.62	0.95629		3483.66	0.95609
3481.56	0.95617		3481.6	0.95641
3479.5	0.95605		3479.53	0.95663
3477.44	0.95586		3477.47	0.95627
3475.38	0.95577		3475.41	0.95571
3473.32	0.95574		3473.35	0.95567
3471.25	0.95575		3471.29	0.95606
3469.19	0.95596		3469.23	0.9562
3467.13	0.95613		3467.17	0.95576
3465.07	0.95597		3465.1	0.95517
3463.01	0.9557		3463.04	0.9549
3460.95	0.95567		3460.98	0.9549
3458.89	0.95565		3458.92	0.95488
3456.83	0.95551		3456.86	0.95457
3454.76	0.95558		3454.8	0.9542
3452.7	0.95579		3452.74	0.9542
3450.64	0.95575		3450.68	0.95433
3448.58	0.95533		3448.61	0.95412
3446.52	0.95476		3446.55	0.95381
3444.46	0.95446		3444.49	0.95367
3442.4	0.95479		3442.43	0.95343
3440.33	0.95532		3440.37	0.9528
3438.27	0.95527		3438.31	0.95187
3436.21	0.95469		3436.25	0.95116
3434.15	0.95421		3434.18	0.95073
3432.09	0.95425		3432.12	0.9502
3430.03	0.95448		3430.06	0.94971
3427.97	0.95441		3428	0.94965
3425.91	0.95435		3425.94	0.94998
3423.84	0.95453		3423.88	0.95021
3421.78	0.95459		3421.82	0.94997
3419.72	0.95422		3419.75	0.94932
3417.66	0.95362		3417.69	0.94876
3415.6	0.9533		3415.63	0.94883
3413.54	0.9533		3413.57	0.9493
3411.48	0.95335		3411.51	0.94954
3409.42	0.95365		3409.45	0.94957
3407.35	0.95419		3407.39	0.94974
3405.29	0.95442		3405.33	0.9499
3403.23	0.95426		3403.26	0.94972
3401.17	0.95392		3401.2	0.94955
3399.11	0.95347		3399.14	0.9501
3397.05	0.95313		3397.08	0.95084
3394.99	0.95316		3395.02	0.95123
3392.92	0.95367		3392.96	0.95132
3390.86	0.95447		3390.9	0.95133
3388.8	0.95491		3388.83	0.95126
3386.74	0.95482		3386.77	0.95129
3384.68	0.95456		3384.71	0.95144
3382.62	0.95436		3382.65	0.9515
3380.56	0.95415		3380.59	0.95162
3378.5	0.95381		3378.53	0.95205
3376.43	0.95342		3376.47	0.95234
3374.37	0.95327		3374.41	0.95212
3372.31	0.95336		3372.34	0.95181
3370.25	0.95344		3370.28	0.95166
3368.19	0.95345		3368.22	0.95158
3366.13	0.95364		3366.16	0.95173
3364.07	0.95408		3364.1	0.95208
3362	0.95427		3362.04	0.95245
3359.94	0.95428		3359.98	0.95295
3357.88	0.95449		3357.91	0.95348
3355.82	0.95448		3355.85	0.95365
3353.76	0.95415		3353.79	0.95351
3351.7	0.95392		3351.73	0.95335
3349.64	0.95397		3349.67	0.95349
3347.58	0.95436		3347.61	0.95378
3345.51	0.95468		3345.55	0.95405
3343.45	0.95455		3343.49	0.9543
3341.39	0.95438		3341.42	0.95437
3339.33	0.95431		3339.36	0.95427
3337.27	0.95414		3337.3	0.95422
3335.21	0.95406		3335.24	0.95412
3333.15	0.95399		3333.18	0.95399
3331.09	0.95391		3331.12	0.95416
3329.02	0.95406		3329.06	0.95451
3326.96	0.95438		3326.99	0.95472
3324.9	0.9543		3324.93	0.955
3322.84	0.95368		3322.87	0.95533
3320.78	0.95321		3320.81	0.95515
3318.72	0.95324		3318.75	0.9546
3316.66	0.95342		3316.69	0.95437
3314.59	0.95359		3314.63	0.95457
3312.53	0.95381		3312.57	0.95493
3310.47	0.954		3310.5	0.95527
3308.41	0.95397		3308.44	0.95533
3306.35	0.95375		3306.38	0.95532
3304.29	0.95363		3304.32	0.95543
3302.23	0.95372		3302.26	0.95521
3300.17	0.95369		3300.2	0.9547
3298.1	0.95349		3298.14	0.95456
3296.04	0.9533		3296.07	0.95494
3293.98	0.95311		3294.01	0.95537
3291.92	0.95315		3291.95	0.95552
3289.86	0.95338		3289.89	0.95549
3287.8	0.95334		3287.83	0.95567
3285.74	0.95309		3285.77	0.95626
3283.67	0.95303		3283.71	0.95661
3281.61	0.95316		3281.65	0.95644
3279.55	0.95327		3279.58	0.95628
3277.49	0.95324		3277.52	0.95643
3275.43	0.95328		3275.46	0.95661
3273.37	0.9534		3273.4	0.95659
3271.31	0.95308		3271.34	0.95662
3269.25	0.95241		3269.28	0.95677
3267.18	0.95202		3267.22	0.95683
3265.12	0.95207		3265.15	0.95689
3263.06	0.95224		3263.09	0.95695
3261	0.95225		3261.03	0.95678
3258.94	0.95223		3258.97	0.95678
3256.88	0.95225		3256.91	0.95723
3254.82	0.95224		3254.85	0.95765
3252.76	0.95232		3252.79	0.95769
3250.69	0.95247		3250.73	0.95761
3248.63	0.95241		3248.66	0.95775
3246.57	0.952		3246.6	0.95791
3244.51	0.95154		3244.54	0.95785
3242.45	0.95141		3242.48	0.9578
3240.39	0.95162		3240.42	0.95773
3238.33	0.95194		3238.36	0.95755
3236.26	0.952		3236.3	0.95763
3234.2	0.95165		3234.23	0.95799
3232.14	0.95146		3232.17	0.9582
3230.08	0.95175		3230.11	0.95828
3228.02	0.95184		3228.05	0.95854
3225.96	0.95148		3225.99	0.95895
3223.9	0.95113		3223.93	0.95907
3221.84	0.95093		3221.87	0.9588
3219.77	0.95118		3219.81	0.9588
3217.71	0.95193		3217.74	0.95932
3215.65	0.9524		3215.68	0.95968
3213.59	0.95246		3213.62	0.95961
3211.53	0.95246		3211.56	0.95948
3209.47	0.95226		3209.5	0.95946
3207.41	0.95213		3207.44	0.95958
3205.34	0.95221		3205.38	0.95968
3203.28	0.95209		3203.31	0.95968
3201.22	0.95212		3201.25	0.95969
3199.16	0.95271		3199.19	0.95975
3197.1	0.95336		3197.13	0.95987
3195.04	0.95345		3195.07	0.96023
3192.98	0.9533		3193.01	0.96066
3190.92	0.95337		3190.95	0.96058
3188.85	0.95357		3188.89	0.96015
3186.79	0.95382		3186.82	0.96016
3184.73	0.95393		3184.76	0.96068
3182.67	0.95362		3182.7	0.96133
3180.61	0.95306		3180.64	0.96177
3178.55	0.95283		3178.58	0.96192
3176.49	0.95347		3176.52	0.96189
3174.43	0.95448		3174.46	0.96175
3172.36	0.95486		3172.39	0.96172
3170.3	0.95474		3170.33	0.962
3168.24	0.95488		3168.27	0.96237
3166.18	0.95537		3166.21	0.96252
3164.12	0.95586		3164.15	0.96268
3162.06	0.95598		3162.09	0.96307
3160	0.95578		3160.03	0.96357
3157.93	0.95573		3157.97	0.96399
3155.87	0.95598		3155.9	0.96399
3153.81	0.95611		3153.84	0.9637
3151.75	0.95589		3151.78	0.96361
3149.69	0.95565		3149.72	0.96368
3147.63	0.95573		3147.66	0.96364
3145.57	0.95627		3145.6	0.96363
3143.51	0.95692		3143.54	0.96402
3141.44	0.95689		3141.47	0.96455
3139.38	0.95621		3139.41	0.96476
3137.32	0.95595		3137.35	0.96484
3135.26	0.95651		3135.29	0.9648
3133.2	0.9573		3133.23	0.96462
3131.14	0.95786		3131.17	0.96473
3129.08	0.95803		3129.11	0.96513
3127.01	0.95782		3127.05	0.96533
3124.95	0.95756		3124.98	0.96512
3122.89	0.95756		3122.92	0.9647
3120.83	0.95769		3120.86	0.96449
3118.77	0.95768		3118.8	0.96466
3116.71	0.9575		3116.74	0.96506
3114.65	0.9574		3114.68	0.96558
3112.59	0.95755		3112.62	0.96605
3110.52	0.95776		3110.55	0.96623
3108.46	0.95797		3108.49	0.96616
3106.4	0.95831		3106.43	0.9661
3104.34	0.95859		3104.37	0.96627
3102.28	0.95864		3102.31	0.96648
3100.22	0.95885		3100.25	0.96651
3098.16	0.95927		3098.19	0.96672
3096.1	0.95925		3096.13	0.96708
3094.03	0.95881		3094.06	0.96711
3091.97	0.95861		3092	0.96712
3089.91	0.95885		3089.94	0.96733
3087.85	0.95933		3087.88	0.96735
3085.79	0.95959		3085.82	0.96723
3083.73	0.9596		3083.76	0.96714
3081.67	0.95937		3081.7	0.96689
3079.6	0.95898		3079.63	0.96668
3077.54	0.9592		3077.57	0.9668
3075.48	0.95989		3075.51	0.96733
3073.42	0.96009		3073.45	0.96792
3071.36	0.95979		3071.39	0.96803
3069.3	0.95966		3069.33	0.96775
3067.24	0.95985		3067.27	0.96762
3065.18	0.96009		3065.21	0.96779
3063.11	0.96022		3063.14	0.96808
3061.05	0.96035		3061.08	0.96842
3058.99	0.9605		3059.02	0.96878
3056.93	0.96046		3056.96	0.96895
3054.87	0.96038		3054.9	0.96882
3052.81	0.96048		3052.84	0.96858
3050.75	0.96068		3050.78	0.96841
3048.68	0.96088		3048.71	0.96836
3046.62	0.9609		3046.65	0.9683
3044.56	0.96086		3044.59	0.96821
3042.5	0.96091		3042.53	0.96828
3040.44	0.9609		3040.47	0.96861
3038.38	0.96077		3038.41	0.96911
3036.32	0.96072		3036.35	0.96954
3034.26	0.96091		3034.29	0.96981
3032.19	0.96134		3032.22	0.96993
3030.13	0.96179		3030.16	0.96992
3028.07	0.96195		3028.1	0.96996
3026.01	0.96164		3026.04	0.97012
3023.95	0.96112		3023.98	0.97026
3021.89	0.96101		3021.92	0.97023
3019.83	0.96142		3019.86	0.97006
3017.77	0.96167		3017.79	0.96988
3015.7	0.9616		3015.73	0.96966
3013.64	0.96168		3013.67	0.96946
3011.58	0.96189		3011.61	0.96971
3009.52	0.96199		3009.55	0.97039
3007.46	0.96195		3007.49	0.97088
3005.4	0.96184		3005.43	0.97079
3003.34	0.96179		3003.37	0.97041
3001.27	0.96185		3001.3	0.97016
2999.21	0.96211		2999.24	0.97022
2997.15	0.96256		2997.18	0.97065
2995.09	0.96304		2995.12	0.97093
2993.03	0.96324		2993.06	0.97063
2990.97	0.96339		2991	0.97049
2988.91	0.96367		2988.94	0.97098
2986.85	0.96375		2986.87	0.97137
2984.78	0.96377		2984.81	0.97119
2982.72	0.96396		2982.75	0.97074
2980.66	0.96398		2980.69	0.9704
2978.6	0.96384		2978.63	0.97022
2976.54	0.96391		2976.57	0.96999
2974.48	0.96419		2974.51	0.96957
2972.42	0.96454		2972.45	0.96896
2970.35	0.96495		2970.38	0.96817
2968.29	0.96524		2968.32	0.96716
2966.23	0.96533		2966.26	0.96596
2964.17	0.96537		2964.2	0.96488
2962.11	0.96574		2962.14	0.96414
2960.05	0.96626		2960.08	0.96353
2957.99	0.9665		2958.02	0.96289
2955.93	0.96633		2955.95	0.96229
2953.86	0.96591		2953.89	0.96161
2951.8	0.96563		2951.83	0.96106
2949.74	0.96555		2949.77	0.96126
2947.68	0.96555		2947.71	0.96216
2945.62	0.96559		2945.65	0.96333
2943.56	0.96558		2943.59	0.96467
2941.5	0.96569		2941.53	0.96594
2939.44	0.96589		2939.46	0.96672
2937.37	0.96597		2937.4	0.9668
2935.31	0.96625		2935.34	0.96618
2933.25	0.96671		2933.28	0.96504
2931.19	0.96686		2931.22	0.96379
2929.13	0.96676		2929.16	0.96273
2927.07	0.96674		2927.1	0.96187
2925.01	0.96692		2925.03	0.96112
2922.94	0.96735		2922.97	0.96034
2920.88	0.968		2920.91	0.95949
2918.82	0.96889		2918.85	0.95895
2916.76	0.96955		2916.79	0.95902
2914.7	0.96943		2914.73	0.9595
2912.64	0.96876		2912.67	0.9604
2910.58	0.96806		2910.61	0.96155
2908.52	0.96754		2908.54	0.96255
2906.45	0.9673		2906.48	0.96339
2904.39	0.96726		2904.42	0.96404
2902.33	0.96737		2902.36	0.96464
2900.27	0.96759		2900.3	0.96543
2898.21	0.96747		2898.24	0.96619
2896.15	0.96691		2896.18	0.96671
2894.09	0.96662		2894.11	0.96711
2892.03	0.96676		2892.05	0.96742
2889.96	0.96698		2889.99	0.96769
2887.9	0.96717		2887.93	0.96791
2885.84	0.96719		2885.87	0.96788
2883.78	0.96697		2883.81	0.96776
2881.72	0.96682		2881.75	0.96766
2879.66	0.96686		2879.69	0.96738
2877.6	0.96682		2877.62	0.96702
2875.53	0.96665		2875.56	0.96676
2873.47	0.9665		2873.5	0.96683
2871.41	0.96665		2871.44	0.96722
2869.35	0.96694		2869.38	0.96741
2867.29	0.96703		2867.32	0.96742
2865.23	0.96715		2865.26	0.96774
2863.17	0.96745		2863.19	0.96827
2861.11	0.96752		2861.13	0.96872
2859.04	0.96742		2859.07	0.96929
2856.98	0.96752		2857.01	0.96996
2854.92	0.96778		2854.95	0.97025
2852.86	0.9683		2852.89	0.97009
2850.8	0.96897		2850.83	0.96972
2848.74	0.96911		2848.77	0.96925
2846.68	0.96857		2846.7	0.96892
2844.61	0.96788		2844.64	0.96875
2842.55	0.96739		2842.58	0.96828
2840.49	0.96705		2840.52	0.96738
2838.43	0.96684		2838.46	0.96664
2836.37	0.96675		2836.4	0.96676
2834.31	0.96655		2834.34	0.96761
2832.25	0.96642		2832.27	0.96862
2830.19	0.9665		2830.21	0.96957
2828.12	0.96658		2828.15	0.97023
2826.06	0.96666		2826.09	0.97061
2824	0.96677		2824.03	0.97104
2821.94	0.9668		2821.97	0.97142
2819.88	0.9669		2819.91	0.97145
2817.82	0.96712		2817.85	0.97142
2815.76	0.96733		2815.78	0.97174
2813.7	0.96736		2813.72	0.97219
2811.63	0.96703		2811.66	0.97219
2809.57	0.96662		2809.6	0.9718
2807.51	0.96655		2807.54	0.97155
2805.45	0.96682		2805.48	0.97161
2803.39	0.96719		2803.42	0.97193
2801.33	0.96731		2801.35	0.97226
2799.27	0.96709		2799.29	0.9723
2797.2	0.96704		2797.23	0.9724
2795.14	0.96724		2795.17	0.97278
2793.08	0.96723		2793.11	0.97291
2791.02	0.96697		2791.05	0.97258
2788.96	0.96686		2788.99	0.97236
2786.9	0.96713		2786.93	0.97261
2784.84	0.96753		2784.86	0.97311
2782.78	0.96785		2782.8	0.97344
2780.71	0.96802		2780.74	0.97344
2778.65	0.96793		2778.68	0.9735
2776.59	0.96783		2776.62	0.97369
2774.53	0.96789		2774.56	0.97379
2772.47	0.96793		2772.5	0.97389
2770.41	0.96801		2770.43	0.97394
2768.35	0.96844		2768.37	0.97389
2766.28	0.96884		2766.31	0.97395
2764.22	0.96884		2764.25	0.97411
2762.16	0.96879		2762.19	0.97428
2760.1	0.96877		2760.13	0.97441
2758.04	0.96865		2758.07	0.97447
2755.98	0.96858		2756.01	0.97443
2753.92	0.96863		2753.94	0.97429
2751.86	0.96873		2751.88	0.97405
2749.79	0.96884		2749.82	0.97396
2747.73	0.96882		2747.76	0.97414
2745.67	0.96864		2745.7	0.97451
2743.61	0.96851		2743.64	0.97493
2741.55	0.96852		2741.58	0.97521
2739.49	0.96853		2739.51	0.97517
2737.43	0.96852		2737.45	0.97497
2735.37	0.96862		2735.39	0.97487
2733.3	0.96879		2733.33	0.97484
2731.24	0.96886		2731.27	0.97484
2729.18	0.96874		2729.21	0.97489
2727.12	0.96857		2727.15	0.97468
2725.06	0.96856		2725.09	0.9744
2723	0.9687		2723.02	0.9744
2720.94	0.96887		2720.96	0.97462
2718.87	0.96898		2718.9	0.97491
2716.81	0.96913		2716.84	0.97514
2714.75	0.96947		2714.78	0.97516
2712.69	0.96974		2712.72	0.97505
2710.63	0.96964		2710.66	0.9749
2708.57	0.96933		2708.59	0.97475
2706.51	0.96917		2706.53	0.97465
2704.45	0.96934		2704.47	0.97454
2702.38	0.96965		2702.41	0.97456
2700.32	0.96965		2700.35	0.97488
2698.26	0.96946		2698.29	0.97518
2696.2	0.9696		2696.23	0.97524
2694.14	0.96983		2694.17	0.97513
2692.08	0.96984		2692.1	0.97486
2690.02	0.96969		2690.04	0.97451
2687.95	0.96944		2687.98	0.9745
2685.89	0.96915		2685.92	0.97485
2683.83	0.96891		2683.86	0.975
2681.77	0.96881		2681.8	0.9749
2679.71	0.96896		2679.74	0.97489
2677.65	0.96933		2677.67	0.97489
2675.59	0.96959		2675.61	0.97485
2673.53	0.96946		2673.55	0.97492
2671.46	0.96926		2671.49	0.9749
2669.4	0.96924		2669.43	0.97482
2667.34	0.96917		2667.37	0.975
2665.28	0.96917		2665.31	0.97516
2663.22	0.96931		2663.24	0.97486
2661.16	0.96931		2661.18	0.97444
2659.1	0.9693		2659.12	0.97442
2657.04	0.96965		2657.06	0.97472
2654.97	0.96999		2655	0.97504
2652.91	0.96991		2652.94	0.97519
2650.85	0.96983		2650.88	0.9752
2648.79	0.96996		2648.82	0.97506
2646.73	0.97002		2646.75	0.97491
2644.67	0.96995		2644.69	0.97492
2642.61	0.96984		2642.63	0.97483
2640.54	0.96986		2640.57	0.97465
2638.48	0.9699		2638.51	0.97472
2636.42	0.96969		2636.45	0.97499
2634.36	0.96936		2634.39	0.97517
2632.3	0.96939		2632.32	0.97518
2630.24	0.96982		2630.26	0.97526
2628.18	0.96995		2628.2	0.97546
2626.12	0.96968		2626.14	0.97561
2624.05	0.96972		2624.08	0.97569
2621.99	0.97021		2622.02	0.97553
2619.93	0.97076		2619.96	0.9752
2617.87	0.97115		2617.9	0.97513
2615.81	0.97124		2615.83	0.97542
2613.75	0.97096		2613.77	0.97565
2611.69	0.97045		2611.71	0.97568
2609.62	0.97028		2609.65	0.97583
2607.56	0.97084		2607.59	0.97607
2605.5	0.97149		2605.53	0.97612
2603.44	0.97148		2603.47	0.97613
2601.38	0.97089		2601.4	0.9762
2599.32	0.97053		2599.34	0.97601
2597.26	0.97095		2597.28	0.97571
2595.2	0.9716		2595.22	0.97556
2593.13	0.97181		2593.16	0.9757
2591.07	0.97172		2591.1	0.97611
2589.01	0.97144		2589.04	0.97625
2586.95	0.97114		2586.98	0.97615
2584.89	0.97125		2584.91	0.97627
2582.83	0.97151		2582.85	0.97638
2580.77	0.97137		2580.79	0.97615
2578.71	0.97118		2578.73	0.97581
2576.64	0.97105		2576.67	0.97576
2574.58	0.9705		2574.61	0.97588
2572.52	0.97013		2572.55	0.97591
2570.46	0.97059		2570.48	0.97586
2568.4	0.97136		2568.42	0.97572
2566.34	0.97166		2566.36	0.97565
2564.28	0.97152		2564.3	0.97577
2562.21	0.97164		2562.24	0.97588
2560.15	0.97189		2560.18	0.97586
2558.09	0.97186		2558.12	0.97589
2556.03	0.97201		2556.06	0.97613
2553.97	0.97249		2553.99	0.97629
2551.91	0.97251		2551.93	0.9762
2549.85	0.97192		2549.87	0.97627
2547.79	0.97159		2547.81	0.97654
2545.72	0.97165		2545.75	0.97668
2543.66	0.97153		2543.69	0.97659
2541.6	0.97159		2541.63	0.97621
2539.54	0.97217		2539.56	0.97598
2537.48	0.97245		2537.5	0.97616
2535.42	0.9721		2535.44	0.97616
2533.36	0.97165		2533.38	0.97585
2531.29	0.97141		2531.32	0.97579
2529.23	0.97143		2529.26	0.97625
2527.17	0.97171		2527.2	0.977
2525.11	0.97214		2525.14	0.97768
2523.05	0.9723		2523.07	0.97783
2520.99	0.97189		2521.01	0.97746
2518.93	0.97136		2518.95	0.97726
2516.87	0.97125		2516.89	0.97762
2514.8	0.97171		2514.83	0.97816
2512.74	0.97243		2512.77	0.97845
2510.68	0.97303		2510.71	0.97843
2508.62	0.9733		2508.64	0.97831
2506.56	0.97331		2506.58	0.97859
2504.5	0.97336		2504.52	0.97946
2502.44	0.97365		2502.46	0.97999
2500.38	0.97403		2500.4	0.97971
2498.31	0.97431		2498.34	0.9796
2496.25	0.97444		2496.28	0.98014
2494.19	0.97447		2494.22	0.98065
2492.13	0.97451		2492.15	0.98059
2490.07	0.97467		2490.09	0.9804
2488.01	0.97481		2488.03	0.98072
2485.95	0.97502		2485.97	0.98123
2483.88	0.97527		2483.91	0.98152
2481.82	0.97533		2481.85	0.98173
2479.76	0.97504		2479.79	0.98184
2477.7	0.97467		2477.72	0.98159
2475.64	0.9749		2475.66	0.98133
2473.58	0.9754		2473.6	0.98131
2471.52	0.97551		2471.54	0.98144
2469.46	0.97546		2469.48	0.98168
2467.39	0.97545		2467.42	0.98203
2465.33	0.9755		2465.36	0.98233
2463.27	0.9757		2463.3	0.98225
2461.21	0.97578		2461.23	0.9818
2459.15	0.97574		2459.17	0.98142
2457.09	0.97569		2457.11	0.98142
2455.03	0.97567		2455.05	0.98165
2452.96	0.97597		2452.99	0.98202
2450.9	0.97651		2450.93	0.9826
2448.84	0.97679		2448.87	0.983
2446.78	0.97636		2446.8	0.98289
2444.72	0.97566		2444.74	0.98241
2442.66	0.97553		2442.68	0.98198
2440.6	0.97607		2440.62	0.982
2438.54	0.97678		2438.56	0.9822
2436.47	0.97722		2436.5	0.98243
2434.41	0.97711		2434.44	0.98274
2432.35	0.97695		2432.38	0.98275
2430.29	0.97703		2430.31	0.98273
2428.23	0.97678		2428.25	0.98305
2426.17	0.97632		2426.19	0.98331
2424.11	0.97628		2424.13	0.98299
2422.05	0.97638		2422.07	0.98247
2419.98	0.97617		2420.01	0.98214
2417.92	0.97607		2417.95	0.98209
2415.86	0.97619		2415.88	0.98242
2413.8	0.97615		2413.82	0.98255
2411.74	0.97612		2411.76	0.98226
2409.68	0.97625		2409.7	0.98194
2407.62	0.97608		2407.64	0.98168
2405.55	0.97567		2405.58	0.98178
2403.49	0.97557		2403.52	0.98234
2401.43	0.97569		2401.46	0.98273
2399.37	0.97591		2399.39	0.98262
2397.31	0.97615		2397.33	0.98221
2395.25	0.97612		2395.27	0.98192
2393.19	0.97568		2393.21	0.98177
2391.13	0.97515		2391.15	0.98161
2389.06	0.97484		2389.09	0.98151
2387	0.97482		2387.03	0.98156
2384.94	0.97505		2384.96	0.98174
2382.88	0.97532		2382.9	0.98189
2380.82	0.97534		2380.84	0.98187
2378.76	0.97527		2378.78	0.98195
2376.7	0.97533		2376.72	0.9823
2374.63	0.9757		2374.66	0.98257
2372.57	0.97651		2372.6	0.9824
2370.51	0.97756		2370.54	0.98218
2368.45	0.97835		2368.47	0.98245
2366.39	0.97885		2366.41	0.98293
2364.33	0.97922		2364.35	0.98283
2362.27	0.97943		2362.29	0.98194
2360.21	0.97964		2360.23	0.9808
2358.14	0.97993		2358.17	0.98025
2356.08	0.98006		2356.11	0.98057
2354.02	0.97945		2354.04	0.98088
2351.96	0.97783		2351.98	0.98066
2349.9	0.97598		2349.92	0.98037
2347.84	0.97487		2347.86	0.98027
2345.78	0.97481		2345.8	0.98021
2343.72	0.97569		2343.74	0.97988
2341.65	0.97691		2341.68	0.97947
2339.59	0.97757		2339.62	0.97959
2337.53	0.97741		2337.55	0.98011
2335.47	0.97716		2335.49	0.98022
2333.41	0.97723		2333.43	0.97994
2331.35	0.97718		2331.37	0.97991
2329.29	0.97672		2329.31	0.97994
2327.22	0.97597		2327.25	0.97955
2325.16	0.97535		2325.19	0.97927
2323.1	0.97541		2323.12	0.97962
2321.04	0.97568		2321.06	0.98004
2318.98	0.97538		2319	0.97988
2316.92	0.97503		2316.94	0.97965
2314.86	0.97506		2314.88	0.97989
2312.8	0.975		2312.82	0.98036
2310.73	0.97478		2310.76	0.98093
2308.67	0.9748		2308.7	0.9816
2306.61	0.97493		2306.63	0.98201
2304.55	0.97495		2304.57	0.98194
2302.49	0.97526		2302.51	0.98173
2300.43	0.97603		2300.45	0.98183
2298.37	0.97669		2298.39	0.98199
2296.3	0.97663		2296.33	0.9817
2294.24	0.97611		2294.27	0.98119
2292.18	0.97589		2292.2	0.98085
2290.12	0.976		2290.14	0.98072
2288.06	0.97612		2288.08	0.98076
2286	0.97621		2286.02	0.98087
2283.94	0.97635		2283.96	0.98115
2281.88	0.97632		2281.9	0.98153
2279.81	0.97618		2279.84	0.98192
2277.75	0.97658		2277.78	0.98236
2275.69	0.97743		2275.71	0.98238
2273.63	0.97788		2273.65	0.98202
2271.57	0.97776		2271.59	0.98209
2269.51	0.97758		2269.53	0.98255
2267.45	0.97778		2267.47	0.98287
2265.39	0.97836		2265.41	0.9829
2263.32	0.97865		2263.35	0.98276
2261.26	0.97853		2261.28	0.98291
2259.2	0.97849		2259.22	0.98353
2257.14	0.97843		2257.16	0.98432
2255.08	0.97839		2255.1	0.9848
2253.02	0.97867		2253.04	0.98473
2250.96	0.97882		2250.98	0.98455
2248.89	0.97857		2248.92	0.98466
2246.83	0.97887		2246.86	0.98478
2244.77	0.98003		2244.79	0.98495
2242.71	0.98077		2242.73	0.98527
2240.65	0.98035		2240.67	0.98554
2238.59	0.9795		2238.61	0.98561
2236.53	0.97936		2236.55	0.98555
2234.47	0.97996		2234.49	0.9852
2232.4	0.9808		2232.43	0.98489
2230.34	0.98126		2230.36	0.98539
2228.28	0.9809		2228.3	0.98611
2226.22	0.98037		2226.24	0.98602
2224.16	0.98013		2224.18	0.98551
2222.1	0.97993		2222.12	0.98543
2220.04	0.97962		2220.06	0.98557
2217.97	0.97916		2218	0.98513
2215.91	0.97916		2215.94	0.98452
2213.85	0.98042		2213.87	0.98474
2211.79	0.98174		2211.81	0.98621
2209.73	0.98126		2209.75	0.98818
2207.67	0.9802		2207.69	0.98892
2205.61	0.98033		2205.63	0.98828
2203.55	0.98099		2203.57	0.98701
2201.48	0.98149		2201.51	0.98615
2199.42	0.98171		2199.44	0.98643
2197.36	0.98191		2197.38	0.98649
2195.3	0.98217		2195.32	0.98565
2193.24	0.98223		2193.26	0.98555
2191.18	0.98166		2191.2	0.98679
2189.12	0.97969		2189.14	0.98758
2187.06	0.97804		2187.08	0.98723
2184.99	0.97891		2185.02	0.98743
2182.93	0.98117		2182.95	0.98858
2180.87	0.98245		2180.89	0.98874
2178.81	0.98211		2178.83	0.98841
2176.75	0.98165		2176.77	0.98914
2174.69	0.98179		2174.71	0.98925
2172.63	0.98218		2172.65	0.98816
2170.56	0.98265		2170.59	0.98792
2168.5	0.98305		2168.52	0.98849
2166.44	0.98287		2166.46	0.98858
2164.38	0.98141		2164.4	0.98786
2162.32	0.98006		2162.34	0.98697
2160.26	0.98098		2160.28	0.98846
2158.2	0.98348		2158.22	0.99224
2156.14	0.9848		2156.16	0.99436
2154.07	0.98428		2154.1	0.99382
2152.01	0.98399		2152.03	0.993
2149.95	0.98372		2149.97	0.99318
2147.89	0.98321		2147.91	0.99369
2145.83	0.98398		2145.85	0.99347
2143.77	0.98482		2143.79	0.99223
2141.71	0.98475		2141.73	0.99148
2139.65	0.98466		2139.67	0.99241
2137.58	0.98471		2137.6	0.99363
2135.52	0.98493		2135.54	0.9933
2133.46	0.98501		2133.48	0.99215
2131.4	0.9843		2131.42	0.99156
2129.34	0.98335		2129.36	0.9914
2127.28	0.98324		2127.3	0.99088
2125.22	0.98394		2125.24	0.98983
2123.15	0.98448		2123.18	0.9892
2121.09	0.98409		2121.11	0.98946
2119.03	0.98332		2119.05	0.98992
2116.97	0.98284		2116.99	0.99008
2114.91	0.98264		2114.93	0.99015
2112.85	0.98259		2112.87	0.98998
2110.79	0.98262		2110.81	0.98947
2108.73	0.98294		2108.75	0.98897
2106.66	0.98348		2106.68	0.98876
2104.6	0.98374		2104.62	0.98913
2102.54	0.98374		2102.56	0.98955
2100.48	0.98407		2100.5	0.98949
2098.42	0.98496		2098.44	0.98977
2096.36	0.98546		2096.38	0.99082
2094.3	0.98486		2094.32	0.99142
2092.23	0.98398		2092.26	0.99084
2090.17	0.98369		2090.19	0.9902
2088.11	0.98363		2088.13	0.99055
2086.05	0.98347		2086.07	0.99084
2083.99	0.98367		2084.01	0.99019
2081.93	0.98407		2081.95	0.98955
2079.87	0.98381		2079.89	0.98995
2077.81	0.98353		2077.83	0.9906
2075.74	0.98391		2075.76	0.99086
2073.68	0.98441		2073.7	0.99123
2071.62	0.98487		2071.64	0.99145
2069.56	0.9853		2069.58	0.99106
2067.5	0.98524		2067.52	0.99065
2065.44	0.98486		2065.46	0.99035
2063.38	0.98537		2063.4	0.98998
2061.32	0.9866		2061.34	0.98975
2059.25	0.98678		2059.27	0.98965
2057.19	0.98599		2057.21	0.99018
2055.13	0.98527		2055.15	0.99115
2053.07	0.98458		2053.09	0.99075
2051.01	0.98416		2051.03	0.98896
2048.95	0.9843		2048.97	0.98828
2046.89	0.98463		2046.91	0.98937
2044.82	0.98412		2044.84	0.99057
2042.76	0.98307		2042.78	0.99088
2040.7	0.98381		2040.72	0.99064
2038.64	0.9859		2038.66	0.9908
2036.58	0.98705		2036.6	0.9918
2034.52	0.9874		2034.54	0.99287
2032.46	0.98822		2032.48	0.99314
2030.4	0.98966		2030.42	0.99314
2028.33	0.9905		2028.35	0.99308
2026.27	0.9902		2026.29	0.99293
2024.21	0.98916		2024.23	0.9929
2022.15	0.98756		2022.17	0.99294
2020.09	0.98631		2020.11	0.99345
2018.03	0.98611		2018.05	0.99375
2015.97	0.98602		2015.99	0.99318
2013.9	0.98624		2013.92	0.99198
2011.84	0.98735		2011.86	0.99042
2009.78	0.98804		2009.8	0.99006
2007.72	0.98765		2007.74	0.99165
2005.66	0.98677		2005.68	0.99369
2003.6	0.98668		2003.62	0.99452
2001.54	0.98824		2001.56	0.99405
1999.48	0.98978		1999.5	0.99341
1997.41	0.98931		1997.43	0.99304
1995.35	0.98776		1995.37	0.99223
1993.29	0.98722		1993.31	0.99166
1991.23	0.98829		1991.25	0.99224
1989.17	0.98932		1989.19	0.99242
1987.11	0.98882		1987.13	0.99118
1985.05	0.98772		1985.07	0.98909
1982.99	0.98746		1983	0.98761
1980.92	0.98838		1980.94	0.98847
1978.86	0.9906		1978.88	0.99136
1976.8	0.99292		1976.82	0.99382
1974.74	0.99277		1974.76	0.99363
1972.68	0.99022		1972.7	0.99216
1970.62	0.98801		1970.64	0.99209
1968.56	0.98768		1968.58	0.99329
1966.49	0.98851		1966.51	0.99451
1964.43	0.9891		1964.45	0.99521
1962.37	0.98898		1962.39	0.99565
1960.31	0.98853		1960.33	0.99651
1958.25	0.98808		1958.27	0.99758
1956.19	0.98713		1956.21	0.99773
1954.13	0.98578		1954.15	0.99689
1952.07	0.98524		1952.08	0.9966
1950	0.98585		1950.02	0.99706
1947.94	0.9871		1947.96	0.99682
1945.88	0.98807		1945.9	0.99543
1943.82	0.98805		1943.84	0.99384
1941.76	0.98758		1941.78	0.99292
1939.7	0.98742		1939.72	0.99305
1937.64	0.98813		1937.66	0.99383
1935.57	0.98903		1935.59	0.99454
1933.51	0.98882		1933.53	0.99495
1931.45	0.98803		1931.47	0.99526
1929.39	0.98784		1929.41	0.9959
1927.33	0.98824		1927.35	0.99655
1925.27	0.98848		1925.29	0.99673
1923.21	0.98844		1923.23	0.99661
1921.15	0.98855		1921.16	0.99643
1919.08	0.98907		1919.1	0.99628
1917.02	0.98971		1917.04	0.99612
1914.96	0.9897		1914.98	0.99567
1912.9	0.98927		1912.92	0.99518
1910.84	0.9893		1910.86	0.99528
1908.78	0.98943		1908.8	0.99589
1906.72	0.98908		1906.73	0.99657
1904.66	0.98866		1904.67	0.99694
1902.59	0.9886		1902.61	0.99689
1900.53	0.98877		1900.55	0.99665
1898.47	0.98869		1898.49	0.9964
1896.41	0.98849		1896.43	0.99627
1894.35	0.98871		1894.37	0.99635
1892.29	0.98908		1892.31	0.99663
1890.23	0.98917		1890.24	0.99714
1888.16	0.9892		1888.18	0.99758
1886.1	0.98968		1886.12	0.9975
1884.04	0.99042		1884.06	0.99718
1881.98	0.99051		1882	0.99708
1879.92	0.99013		1879.94	0.99719
1877.86	0.99013		1877.88	0.99705
1875.8	0.99031		1875.81	0.99664
1873.74	0.99017		1873.75	0.99673
1871.67	0.98997		1871.69	0.99732
1869.61	0.99011		1869.63	0.99761
1867.55	0.99025		1867.57	0.99753
1865.49	0.99021		1865.51	0.99747
1863.43	0.99031		1863.45	0.99748
1861.37	0.99067		1861.39	0.99766
1859.31	0.99086		1859.32	0.99786
1857.24	0.99046		1857.26	0.99771
1855.18	0.98987		1855.2	0.99728
1853.12	0.98981		1853.14	0.99703
1851.06	0.99029		1851.08	0.99726
1849	0.99086		1849.02	0.99783
1846.94	0.9913		1846.96	0.99827
1844.88	0.9915		1844.89	0.99816
1842.82	0.9913		1842.83	0.99767
1840.75	0.99087		1840.77	0.99738
1838.69	0.99086		1838.71	0.99738
1836.63	0.99131		1836.65	0.99757
1834.57	0.99154		1834.59	0.9978
1832.51	0.99142		1832.53	0.9979
1830.45	0.99137		1830.47	0.99789
1828.39	0.99137		1828.4	0.99794
1826.33	0.99135		1826.34	0.99804
1824.26	0.99147		1824.28	0.99809
1822.2	0.99151		1822.22	0.9981
1820.14	0.99137		1820.16	0.99832
1818.08	0.99141		1818.1	0.99869
1816.02	0.99176		1816.04	0.9989
1813.96	0.99206		1813.97	0.99894
1811.9	0.99216		1811.91	0.999
1809.83	0.99221		1809.85	0.99904
1807.77	0.99223		1807.79	0.99896
1805.71	0.99221		1805.73	0.99891
1803.65	0.99227		1803.67	0.99906
1801.59	0.99257		1801.61	0.99922
1799.53	0.99286		1799.55	0.99923
1797.47	0.99278		1797.48	0.99927
1795.41	0.99257		1795.42	0.99933
1793.34	0.99279		1793.36	0.99936
1791.28	0.99324		1791.3	0.99932
1789.22	0.99326		1789.24	0.99921
1787.16	0.99304		1787.18	0.99921
1785.1	0.99302		1785.12	0.9993
1783.04	0.99309		1783.05	0.99926
1780.98	0.9932		1780.99	0.99917
1778.91	0.9934		1778.93	0.99925
1776.85	0.99352		1776.87	0.99942
1774.79	0.99373		1774.81	0.99954
1772.73	0.99424		1772.75	0.99961
1770.67	0.99455		1770.69	0.99979
1768.61	0.99436		1768.63	0.99997
1766.55	0.99414		1766.56	0.99982
1764.49	0.99419		1764.5	0.99949
1762.42	0.99444		1762.44	0.99943
1760.36	0.99448		1760.38	0.99955
1758.3	0.99416		1758.32	0.9996
1756.24	0.99384		1756.26	0.99968
1754.18	0.99379		1754.2	1
1752.12	0.99409		1752.13	1.00052
1750.06	0.99465		1750.07	1.00084
1748	0.99492		1748.01	1.00069
1745.93	0.99474		1745.95	1.00037
1743.87	0.99461		1743.89	1.00013
1741.81	0.99497		1741.83	0.99991
1739.75	0.9955		1739.77	0.99988
1737.69	0.99572		1737.71	1.00002
1735.63	0.99611		1735.64	1.00017
1733.57	0.99705		1733.58	1.00039
1731.5	0.99769		1731.52	1.00055
1729.44	0.99785		1729.46	1.00051
1727.38	0.99799		1727.4	1.00041
1725.32	0.99816		1725.34	1.00037
1723.26	0.99829		1723.28	1.00019
1721.2	0.99842		1721.21	0.99977
1719.14	0.99857		1719.15	0.99946
1717.08	0.99847		1717.09	0.99976
1715.01	0.99794		1715.03	1.00027
1712.95	0.99731		1712.97	1.00025
1710.89	0.9968		1710.91	0.99993
1708.83	0.99647		1708.85	0.99978
1706.77	0.99639		1706.79	0.99996
1704.71	0.99642		1704.72	1.00025
1702.65	0.99647		1702.66	1.00019
1700.58	0.99671		1700.6	0.99992
1698.52	0.9969		1698.54	0.99993
1696.46	0.99677		1696.48	1.00006
1694.4	0.99645		1694.42	1.00006
1692.34	0.99596		1692.36	1.00006
1690.28	0.99567		1690.29	1.00016
1688.22	0.99582		1688.23	1.00016
1686.16	0.99636		1686.17	0.99975
1684.09	0.99693		1684.11	0.99924
1682.03	0.99668		1682.05	0.99931
1679.97	0.99597		1679.99	0.99956
1677.91	0.99571		1677.93	0.99931
1675.85	0.99599		1675.87	0.99867
1673.79	0.99625		1673.8	0.9983
1671.73	0.99627		1671.74	0.99838
1669.67	0.99638		1669.68	0.99843
1667.6	0.99648		1667.62	0.9982
1665.54	0.99632		1665.56	0.99792
1663.48	0.99611		1663.5	0.99781
1661.42	0.99589		1661.44	0.99782
1659.36	0.9955		1659.37	0.99764
1657.3	0.9952		1657.31	0.99721
1655.24	0.99553		1655.25	0.99668
1653.17	0.99642		1653.19	0.99628
1651.11	0.99665		1651.13	0.9961
1649.05	0.99622		1649.07	0.99597
1646.99	0.99591		1647.01	0.99577
1644.93	0.99551		1644.95	0.99565
1642.87	0.9948		1642.88	0.99556
1640.81	0.99416		1640.82	0.99523
1638.75	0.99414		1638.76	0.9945
1636.68	0.99488		1636.7	0.99367
1634.62	0.99531		1634.64	0.99339
1632.56	0.99468		1632.58	0.99356
1630.5	0.99388		1630.52	0.99358
1628.44	0.99359		1628.45	0.99336
1626.38	0.9936		1626.39	0.99322
1624.32	0.9936		1624.33	0.99323
1622.25	0.99329		1622.27	0.9931
1620.19	0.99268		1620.21	0.99255
1618.13	0.99231		1618.15	0.9917
1616.07	0.99194		1616.09	0.99081
1614.01	0.99075		1614.03	0.98991
1611.95	0.9889		1611.96	0.98862
1609.89	0.9868		1609.9	0.98642
1607.83	0.98447		1607.84	0.98314
1605.76	0.98184		1605.78	0.97891
1603.7	0.97871		1603.72	0.97384
1601.64	0.97491		1601.66	0.96811
1599.58	0.97063		1599.6	0.9621
1597.52	0.96617		1597.53	0.9559
1595.46	0.96173		1595.47	0.94941
1593.4	0.95741		1593.41	0.94292
1591.34	0.95316		1591.35	0.93682
1589.27	0.94885		1589.29	0.93108
1587.21	0.94443		1587.23	0.92546
1585.15	0.94006		1585.17	0.91969
1583.09	0.93595		1583.11	0.9138
1581.03	0.93226		1581.04	0.90825
1578.97	0.92883		1578.98	0.90286
1576.91	0.92488		1576.92	0.89652
1574.84	0.92019		1574.86	0.88984
1572.78	0.9159		1572.8	0.88474
1570.72	0.91203		1570.74	0.8798
1568.66	0.90785		1568.68	0.87384
1566.6	0.90368		1566.61	0.8684
1564.54	0.90002		1564.55	0.86415
1562.48	0.89704		1562.49	0.86073
1560.42	0.89414		1560.43	0.85611
1558.35	0.88998		1558.37	0.84841
1556.29	0.88516		1556.31	0.84158
1554.23	0.88099		1554.25	0.83713
1552.17	0.87728		1552.19	0.83304
1550.11	0.87366		1550.12	0.8286
1548.05	0.87011		1548.06	0.82418
1545.99	0.86689		1546	0.82015
1543.92	0.86411		1543.94	0.81575
1541.86	0.86122		1541.88	0.80975
1539.8	0.85707		1539.82	0.8022
1537.74	0.85243		1537.76	0.79655
1535.68	0.84869		1535.69	0.79306
1533.62	0.84508		1533.63	0.78864
1531.56	0.84113		1531.57	0.7834
1529.5	0.83749		1529.51	0.77911
1527.43	0.83417		1527.45	0.77503
1525.37	0.83098		1525.39	0.77044
1523.31	0.82782		1523.33	0.76539
1521.25	0.82409		1521.27	0.75959
1519.19	0.82001		1519.2	0.75413
1517.13	0.81606		1517.14	0.74931
1515.07	0.81224		1515.08	0.74471
1513.01	0.8087		1513.02	0.741
1510.94	0.8056		1510.96	0.738
1508.88	0.80259		1508.9	0.73358
1506.82	0.79875		1506.84	0.72586
1504.76	0.79425		1504.77	0.71872
1502.7	0.7905		1502.71	0.71518
1500.64	0.78746		1500.65	0.71229
1498.58	0.78436		1498.59	0.70774
1496.51	0.78079		1496.53	0.70218
1494.45	0.77723		1494.47	0.6977
1492.39	0.77404		1492.41	0.6944
1490.33	0.77056		1490.35	0.69014
1488.27	0.76653		1488.28	0.68454
1486.21	0.76263		1486.22	0.67964
1484.15	0.7592		1484.16	0.67591
1482.09	0.75597		1482.1	0.6723
1480.02	0.75278		1480.04	0.66859
1477.96	0.74966		1477.98	0.66514
1475.9	0.74645		1475.92	0.66143
1473.84	0.74277		1473.85	0.65641
1471.78	0.73862		1471.79	0.65049
1469.72	0.73491		1469.73	0.64593
1467.66	0.73183		1467.67	0.64256
1465.6	0.72851		1465.61	0.63837
1463.53	0.72483		1463.55	0.63359
1461.47	0.7214		1461.49	0.63
1459.41	0.71784		1459.43	0.6264
1457.35	0.71316		1457.36	0.62042
1455.29	0.70816		1455.3	0.61406
1453.23	0.70429		1453.24	0.61003
1451.17	0.70099		1451.18	0.60673
1449.1	0.6973		1449.12	0.60254
1447.04	0.69312		1447.06	0.59772
1444.98	0.68894		1445	0.5933
1442.92	0.68503		1442.93	0.58944
1440.86	0.68139		1440.87	0.58579
1438.8	0.67766		1438.81	0.58178
1436.74	0.67312		1436.75	0.5765
1434.68	0.66827		1434.69	0.57114
1432.61	0.66398		1432.63	0.56705
1430.55	0.65975		1430.57	0.56285
1428.49	0.65524		1428.51	0.55809
1426.43	0.65071		1426.44	0.55356
1424.37	0.64612		1424.38	0.54921
1422.31	0.64154		1422.32	0.54498
1420.25	0.6367		1420.26	0.54015
1418.18	0.6312		1418.2	0.53386
1416.12	0.62586		1416.14	0.52794
1414.06	0.62104		1414.08	0.52321
1412	0.61611		1412.01	0.51843
1409.94	0.61081		1409.95	0.51325
1407.88	0.60529		1407.89	0.50809
1405.82	0.59942		1405.83	0.50264
1403.76	0.59332		1403.77	0.49687
1401.69	0.58733		1401.71	0.49148
1399.63	0.58105		1399.65	0.48591
1397.57	0.57419		1397.59	0.47944
1395.51	0.56696		1395.52	0.47211
1393.45	0.55965		1393.46	0.46467
1391.39	0.55279		1391.4	0.45827
1389.33	0.54578		1389.34	0.45194
1387.27	0.53777		1387.28	0.44405
1385.2	0.52968		1385.22	0.43567
1383.14	0.52241		1383.16	0.42821
1381.08	0.51551		1381.09	0.42111
1379.02	0.50871		1379.03	0.4138
1376.96	0.50221		1376.97	0.40628
1374.9	0.49601		1374.91	0.39831
1372.84	0.49037		1372.85	0.39062
1370.77	0.48575		1370.79	0.38453
1368.71	0.48183		1368.73	0.37976
1366.65	0.47834		1366.67	0.37596
1364.59	0.47527		1364.6	0.37292
1362.53	0.47248		1362.54	0.36994
1360.47	0.47021		1360.48	0.36737
1358.41	0.46869		1358.42	0.36601
1356.35	0.46766		1356.36	0.36557
1354.28	0.4669		1354.3	0.36559
1352.22	0.46637		1352.24	0.36604
1350.16	0.46609		1350.17	0.36695
1348.1	0.4662		1348.11	0.36835
1346.04	0.46688		1346.05	0.37034
1343.98	0.46821		1343.99	0.37283
1341.92	0.46985		1341.93	0.37556
1339.85	0.47142		1339.87	0.37853
1337.79	0.47306		1337.81	0.3817
1335.73	0.47505		1335.75	0.3849
1333.67	0.47727		1333.68	0.38817
1331.61	0.47963		1331.62	0.39165
1329.55	0.48213		1329.56	0.39533
1327.49	0.48466		1327.5	0.39916
1325.43	0.48726		1325.44	0.40321
1323.36	0.48999		1323.38	0.40743
1321.3	0.49286		1321.32	0.41161
1319.24	0.49581		1319.25	0.41565
1317.18	0.49874		1317.19	0.41965
1315.12	0.50156		1315.13	0.42373
1313.06	0.50444		1313.07	0.42792
1311	0.50755		1311.01	0.43221
1308.94	0.51082		1308.95	0.43656
1306.87	0.51412		1306.89	0.4409
1304.81	0.51745		1304.83	0.4453
1302.75	0.52083		1302.76	0.44984
1300.69	0.52427		1300.7	0.45443
1298.63	0.52784		1298.64	0.459
1296.57	0.53152		1296.58	0.46365
1294.51	0.53512		1294.52	0.46848
1292.44	0.53874		1292.46	0.47327
1290.38	0.54264		1290.4	0.47774
1288.32	0.54652		1288.33	0.48192
1286.26	0.55015		1286.27	0.48614
1284.2	0.55377		1284.21	0.49048
1282.14	0.55757		1282.15	0.49481
1280.08	0.56142		1280.09	0.49908
1278.02	0.56527		1278.03	0.50329
1275.95	0.56916		1275.97	0.50748
1273.89	0.57302		1273.91	0.51171
1271.83	0.57688		1271.84	0.51593
1269.77	0.58091		1269.78	0.5201
1267.71	0.58509		1267.72	0.52434
1265.65	0.58913		1265.66	0.52869
1263.59	0.59291		1263.6	0.53299
1261.52	0.59645		1261.54	0.53718
1259.46	0.5999		1259.48	0.54134
1257.4	0.60332		1257.41	0.54549
1255.34	0.60678		1255.35	0.54948
1253.28	0.61044		1253.29	0.55342
1251.22	0.61427		1251.23	0.55751
1249.16	0.61803		1249.17	0.56158
1247.1	0.62153		1247.11	0.56546
1245.03	0.62481		1245.05	0.56914
1242.97	0.62801		1242.99	0.57261
1240.91	0.63105		1240.92	0.57606
1238.85	0.63392		1238.86	0.57956
1236.79	0.63684		1236.8	0.58305
1234.73	0.63981		1234.74	0.58648
1232.67	0.64279		1232.68	0.58987
1230.61	0.6458		1230.62	0.59331
1228.54	0.64873		1228.56	0.59686
1226.48	0.65145		1226.49	0.60051
1224.42	0.65407		1224.43	0.60408
1222.36	0.65668		1222.37	0.60751
1220.3	0.65924		1220.31	0.6111
1218.24	0.66169		1218.25	0.615
1216.18	0.66402		1216.19	0.61883
1214.11	0.66625		1214.13	0.62217
1212.05	0.6684		1212.07	0.62535
1209.99	0.6706		1210	0.62871
1207.93	0.67289		1207.94	0.63196
1205.87	0.67516		1205.88	0.63488
1203.81	0.67719		1203.82	0.63776
1201.75	0.67903		1201.76	0.64068
1199.69	0.68094		1199.7	0.64345
1197.62	0.68292		1197.64	0.64601
1195.56	0.68477		1195.57	0.64852
1193.5	0.68654		1193.51	0.65097
1191.44	0.6884		1191.45	0.65323
1189.38	0.69022		1189.39	0.65552
1187.32	0.69186		1187.33	0.65789
1185.26	0.69333		1185.27	0.66005
1183.19	0.69469		1183.21	0.66206
1181.13	0.69615		1181.15	0.66425
1179.07	0.69797		1179.08	0.66653
1177.01	0.6999		1177.02	0.66855
1174.95	0.70161		1174.96	0.67031
1172.89	0.70321		1172.9	0.67189
1170.83	0.70472		1170.84	0.67335
1168.77	0.70611		1168.78	0.67498
1166.7	0.70752		1166.72	0.67677
1164.64	0.70906		1164.65	0.67854
1162.58	0.71064		1162.59	0.68034
1160.52	0.71218		1160.53	0.68217
1158.46	0.7137		1158.47	0.68408
1156.4	0.71516		1156.41	0.68612
1154.34	0.71643		1154.35	0.68826
1152.28	0.71765		1152.29	0.69049
1150.21	0.71908		1150.22	0.69282
1148.15	0.72072		1148.16	0.69526
1146.09	0.72238		1146.1	0.69778
1144.03	0.72391		1144.04	0.70019
1141.97	0.72539		1141.98	0.7024
1139.91	0.72688		1139.92	0.70457
1137.85	0.72849		1137.86	0.70665
1135.78	0.73023		1135.8	0.70862
1133.72	0.73194		1133.73	0.71072
1131.66	0.73351		1131.67	0.71291
1129.6	0.7351		1129.61	0.71492
1127.54	0.73681		1127.55	0.71685
1125.48	0.73848		1125.49	0.71892
1123.42	0.74019		1123.43	0.72107
1121.36	0.7421		1121.37	0.72314
1119.29	0.74412		1119.3	0.72517
1117.23	0.74611		1117.24	0.72729
1115.17	0.74797		1115.18	0.72951
1113.11	0.74976		1113.12	0.73158
1111.05	0.75174		1111.06	0.7335
1108.99	0.754		1109	0.73536
1106.93	0.75631		1106.94	0.73711
1104.86	0.75845		1104.88	0.73903
1102.8	0.7604		1102.81	0.74143
1100.74	0.76235		1100.75	0.74403
1098.68	0.76431		1098.69	0.74654
1096.62	0.76624		1096.63	0.74915
1094.56	0.76812		1094.57	0.75205
1092.5	0.77006		1092.51	0.7553
1090.44	0.77235		1090.45	0.75888
1088.37	0.77493		1088.38	0.76244
1086.31	0.77739		1086.32	0.76585
1084.25	0.77951		1084.26	0.76913
1082.19	0.78142		1082.2	0.77203
1080.13	0.7835		1080.14	0.77478
1078.07	0.7857		1078.08	0.77786
1076.01	0.78791		1076.02	0.78092
1073.95	0.7902		1073.96	0.78363
1071.88	0.7923		1071.89	0.7863
1069.82	0.79417		1069.83	0.78895
1067.76	0.7962		1067.77	0.79151
1065.7	0.79847		1065.71	0.7942
1063.64	0.80061		1063.65	0.79693
1061.58	0.80238		1061.59	0.7994
1059.52	0.80406		1059.53	0.80161
1057.45	0.8059		1057.46	0.80376
1055.39	0.80778		1055.4	0.80597
1053.33	0.80967		1053.34	0.80825
1051.27	0.81143		1051.28	0.81043
1049.21	0.81288		1049.22	0.81239
1047.15	0.81428		1047.16	0.81435
1045.09	0.8159		1045.1	0.81641
1043.03	0.81768		1043.04	0.81835
1040.96	0.81939		1040.97	0.82019
1038.9	0.82095		1038.91	0.82215
1036.84	0.82256		1036.85	0.82418
1034.78	0.82405		1034.79	0.82614
1032.72	0.82527		1032.73	0.82789
1030.66	0.82658		1030.67	0.82948
1028.6	0.82815		1028.61	0.83112
1026.53	0.82977		1026.54	0.83295
1024.47	0.83122		1024.48	0.83485
1022.41	0.83258		1022.42	0.83668
1020.35	0.83413		1020.36	0.83853
1018.29	0.83566		1018.3	0.84022
1016.23	0.8368		1016.24	0.84164
1014.17	0.83784		1014.18	0.84311
1012.11	0.83913		1012.12	0.84467
1010.04	0.84048		1010.05	0.84625
1007.98	0.84162		1007.99	0.84784
1005.92	0.84255		1005.93	0.84932
1003.86	0.8435		1003.87	0.85072
1001.8	0.84475		1001.81	0.85181
999.738	0.84604		999.748	0.85246
997.676	0.84719		997.686	0.85337
995.615	0.84851		995.625	0.8551
993.554	0.85004		993.564	0.8573
991.493	0.85147		991.502	0.85945
989.431	0.85259		989.441	0.86126
987.37	0.85355		987.38	0.86282
985.309	0.85469		985.318	0.86445
983.247	0.85611		983.257	0.86613
981.186	0.8576		981.196	0.86766
979.125	0.85899		979.134	0.86879
977.063	0.86018		977.073	0.86957
975.002	0.86115		975.012	0.87046
972.941	0.86214		972.95	0.87172
970.879	0.86328		970.889	0.87341
968.818	0.86445		968.828	0.87548
966.757	0.86572		966.766	0.87742
964.695	0.8671		964.705	0.87885
962.634	0.86834		962.644	0.88012
960.573	0.86946		960.582	0.88161
958.511	0.87049		958.521	0.88292
956.45	0.87116		956.46	0.88395
954.389	0.87171		954.398	0.88515
952.328	0.87258		952.337	0.88649
950.266	0.87364		950.275	0.88772
948.205	0.87478		948.214	0.88889
946.144	0.87588		946.153	0.89005
944.082	0.87655		944.091	0.89111
942.021	0.87699		942.03	0.89198
939.96	0.87754		939.969	0.89276
937.898	0.87791		937.907	0.89362
935.837	0.8782		935.846	0.89454
933.776	0.87874		933.785	0.89541
931.714	0.87939		931.723	0.89612
929.653	0.87997		929.662	0.89682
927.592	0.88037		927.601	0.89756
925.53	0.88068		925.539	0.89815
923.469	0.88111		923.478	0.89882
921.408	0.8817		921.417	0.89974
919.347	0.88242		919.355	0.90076
917.285	0.8832		917.294	0.90197
915.224	0.88414		915.233	0.90327
913.163	0.88525		913.171	0.90443
911.101	0.88639		911.11	0.90566
909.04	0.8876		909.049	0.90709
906.979	0.88892		906.987	0.90851
904.917	0.89027		904.926	0.90992
902.856	0.8917		902.865	0.91143
900.795	0.89325		900.803	0.9129
898.733	0.89488		898.742	0.91433
896.672	0.8966		896.681	0.91601
894.611	0.89831		894.619	0.91786
892.549	0.89973		892.558	0.91946
890.488	0.90096		890.497	0.92092
888.427	0.90236		888.435	0.92245
886.365	0.90382		886.374	0.92365
884.304	0.90513		884.313	0.92464
882.243	0.90616		882.251	0.92574
880.182	0.90707		880.19	0.92675
878.12	0.90831		878.129	0.92758
876.059	0.90998		876.067	0.92837
873.998	0.91165		874.006	0.92952
871.936	0.91305		871.945	0.93116
869.875	0.91444		869.883	0.93294
867.814	0.91597		867.822	0.93476
865.752	0.91745		865.761	0.93666
863.691	0.919		863.699	0.93829
861.63	0.9208		861.638	0.93954
859.568	0.92259		859.577	0.94058
857.507	0.92426		857.515	0.94173
855.446	0.92585		855.454	0.94296
853.384	0.92755		853.393	0.94397
851.323	0.92948		851.331	0.94523
849.262	0.93146		849.27	0.94705
847.2	0.93345		847.209	0.9486
845.139	0.93571		845.147	0.9495
843.078	0.93839		843.086	0.9502
841.017	0.94103		841.025	0.95118
838.955	0.94347		838.963	0.95278
836.894	0.94603		836.902	0.95462
834.833	0.94866		834.841	0.9562
832.771	0.95161		832.779	0.95777
830.71	0.95515		830.718	0.95947
828.649	0.95764		828.657	0.9602
826.587	0.95247		826.595	0.95566
824.526	0.92972		824.534	0.93556
822.465	0.88748		822.473	0.89202
820.403	0.83803		820.411	0.83427
818.342	0.79569		818.35	0.77993
816.281	0.76388		816.289	0.73593
814.219	0.73914		814.227	0.70025
812.158	0.71865		812.166	0.6707
810.097	0.70096		810.105	0.64584
808.035	0.68543		808.043	0.62438
805.974	0.67181		805.982	0.60562
803.913	0.65999		803.921	0.58945
801.852	0.65015		801.859	0.57611
799.79	0.64221		799.798	0.56517
797.729	0.63581		797.737	0.55573
795.668	0.63078		795.675	0.54769
793.606	0.62672		793.614	0.54115
791.545	0.62345		791.553	0.53574
789.484	0.62133		789.491	0.5315
787.422	0.62018		787.43	0.52899
785.361	0.61979		785.369	0.52803
783.3	0.62054		783.307	0.52816
781.238	0.62251		781.246	0.52929
779.177	0.6255		779.185	0.53177
777.116	0.62922		777.123	0.53583
775.054	0.63385		775.062	0.54113
772.993	0.63982		773.001	0.54768
770.932	0.64684		770.939	0.55576
768.871	0.65436		768.878	0.56505
766.809	0.66222		766.817	0.57505
764.748	0.67028		764.755	0.58548
762.687	0.67867		762.694	0.59624
760.625	0.68731		760.633	0.60693
758.564	0.69559		758.571	0.61729
756.503	0.70359		756.51	0.62776
754.441	0.71142		754.449	0.63803
752.38	0.71868		752.387	0.64736
750.319	0.72545		750.326	0.6557
748.257	0.73201		748.265	0.66331
746.196	0.73802		746.203	0.67046
744.135	0.7436		744.142	0.67751
742.073	0.74932		742.081	0.68445
740.012	0.75469		740.019	0.6908
737.951	0.75927		737.958	0.69655
735.889	0.76391		735.897	0.7022
733.828	0.76885		733.835	0.70777
731.767	0.77341		731.774	0.71291
729.706	0.77734		729.713	0.71752
727.644	0.78056		727.651	0.72174
725.583	0.78312		725.59	0.72569
723.522	0.7855		723.529	0.72937
721.46	0.78823		721.467	0.73309
719.399	0.79112		719.406	0.73694
717.338	0.79361		717.345	0.7406
715.276	0.79579		715.283	0.74379
713.215	0.79792		713.222	0.74658
711.154	0.79974		711.161	0.74918
709.092	0.80127		709.099	0.75159
707.031	0.80286		707.038	0.75373
704.97	0.80458		704.977	0.75571
702.908	0.80652		702.915	0.7577
700.847	0.80861		700.854	0.75953
698.786	0.81079		698.793	0.76114
696.724	0.81285		696.731	0.76243
694.663	0.81455		694.67	0.76341
692.602	0.81617		692.609	0.76475
690.541	0.81793		690.547	0.76662
688.479	0.81978		688.486	0.76817
686.418	0.8217		686.425	0.76907
684.357	0.82339		684.363	0.7701
682.295	0.82488		682.302	0.77162
680.234	0.82645		680.241	0.77302
678.173	0.8282		678.179	0.77385
676.111	0.82996		676.118	0.77451
674.05	0.83132		674.057	0.7755
671.989	0.83212		671.995	0.77686
669.927	0.83248		669.934	0.77857
667.866	0.83252		667.873	0.78037
665.805	0.83254		665.811	0.78195
663.743	0.83305		663.75	0.78359
661.682	0.83415		661.689	0.78553
659.621	0.83565		659.627	0.78741
657.559	0.83719		657.566	0.78928
655.498	0.83856		655.505	0.79154
653.437	0.84022		653.443	0.79407
651.376	0.84252		651.382	0.79679
649.314	0.84497		649.321	0.79982
647.253	0.84717		647.259	0.80276
645.192	0.8492		645.198	0.80538
643.13	0.85088		643.137	0.80785
641.069	0.85195		641.075	0.8101
639.008	0.85302		639.014	0.81198
636.946	0.85498		636.953	0.81353
634.885	0.85743		634.891	0.81494
632.824	0.85921		632.83	0.81643
630.762	0.86016		630.769	0.81802
628.701	0.86091		628.707	0.81976
626.64	0.86199		626.646	0.82153
624.578	0.86345		624.585	0.82279
622.517	0.8651		622.523	0.82374
620.456	0.86659		620.462	0.82528
618.395	0.86791		618.401	0.82787
616.333	0.86914		616.339	0.83115
614.272	0.87005		614.278	0.83405
612.211	0.87086		612.217	0.83622
610.149	0.87208		610.155	0.83818
608.088	0.87346		608.094	0.83982
606.027	0.87455		606.033	0.84132
603.965	0.87549		603.971	0.84327
601.904	0.87673		601.91	0.84561
599.843	0.87826		599.849	0.84787
597.781	0.87945		597.787	0.84978
595.72	0.88007		595.726	0.85134
593.659	0.8807		593.665	0.85258
591.597	0.88156		591.603	0.8538
589.536	0.88192		589.542	0.85526
587.475	0.88196		587.481	0.85695
585.413	0.88253		585.419	0.85851
583.352	0.88352		583.358	0.85994
581.291	0.88411		581.297	0.86142
579.23	0.88428		579.235	0.86248
577.168	0.88483		577.174	0.86286
575.107	0.88616		575.112	0.8632
573.046	0.88769		573.051	0.86407
570.984	0.88836		570.99	0.865
568.923	0.88853		568.928	0.86557
566.862	0.88913		566.867	0.86604
564.8	0.88996		564.806	0.86655
562.739	0.89064		562.744	0.86684
560.678	0.89068		560.683	0.86671
558.616	0.89022		558.622	0.86655
556.555	0.89		556.56	0.86704
554.494	0.88963		554.499	0.86826
552.432	0.8891		552.438	0.86965
550.371	0.88959		550.376	0.87045
548.31	0.89081		548.315	0.87015
546.248	0.89165		546.254	0.86973
544.187	0.89204		544.192	0.8701
542.126	0.89218		542.131	0.87041
540.065	0.89222		540.07	0.8696
538.003	0.89201		538.008	0.86824
535.942	0.89159		535.947	0.86778
533.881	0.89104		533.886	0.86805
531.819	0.89065		531.824	0.86808
529.758	0.89129		529.763	0.86827
527.697	0.89277		527.702	0.86863
525.635	0.8941		525.64	0.8681
523.574	0.89464		523.579	0.86679
521.513	0.89466		521.518	0.86554
519.451	0.89454		519.456	0.86434
517.39	0.89462		517.395	0.8632
515.329	0.89527		515.334	0.8621
513.267	0.89592		513.272	0.86112
511.206	0.89603		511.211	0.86108
509.145	0.89591		509.15	0.86191
507.084	0.8959		507.088	0.86205
505.022	0.89584		505.027	0.86101
502.961	0.89547		502.966	0.8604
500.9	0.89528		500.904	0.86177
498.838	0.89628		498.843	0.86446
496.777	0.89795		496.782	0.86666
494.716	0.89831		494.72	0.86742
492.654	0.89753		492.659	0.86744
490.593	0.89785		490.598	0.86777
488.532	0.89927		488.536	0.86855
486.47	0.9006		486.475	0.8694
484.409	0.90128		484.414	0.86983
482.348	0.90051		482.352	0.87019
480.286	0.89904		480.291	0.87117
478.225	0.89907		478.23	0.87237
476.164	0.90063		476.168	0.87299
474.102	0.90154		474.107	0.87351
472.041	0.9013		472.046	0.87451
469.98	0.9011		469.984	0.87485
467.919	0.90098		467.923	0.874
465.857	0.90129		465.862	0.87309
463.796	0.90277		463.8	0.87293
461.735	0.90489		461.739	0.87361
459.673	0.90643		459.678	0.87476
457.612	0.90714		457.616	0.87587
455.551	0.90784		455.555	0.877
453.489	0.90894		453.494	0.8783
451.428	0.90954		451.432	0.87874
449.367	0.90912		449.371	0.8785
447.305	0.90861		447.31	0.87929
445.244	0.90864		445.248	0.88053
443.183	0.90936		443.187	0.88065
441.121	0.91073		441.126	0.88058
439.06	0.91236		439.064	0.88129
436.999	0.91396		437.003	0.88228
434.937	0.91475		434.942	0.88309
432.876	0.91397		432.88	0.8835
430.815	0.91277		430.819	0.88283
428.754	0.91253		428.758	0.88176
426.692	0.91334		426.696	0.88226
424.631	0.91489		424.635	0.88453
422.57	0.91714		422.574	0.88624
420.508	0.92041		420.512	0.88647
418.447	0.92281		418.451	0.88687
416.386	0.92226		416.39	0.88735
414.324	0.92002		414.328	0.88724
412.263	0.91814		412.267	0.88682
410.202	0.91856		410.206	0.88639
408.14	0.92028		408.144	0.88687
406.079	0.92025		406.083	0.88783
404.018	0.91819		404.022	0.88702
401.956	0.91748		401.96	0.8847
399.895	0.92076		399.899	0.88321

## Sheet: TGA
D47				C40				BN-meso				BN-meso-Leach
Temperature in °C	Weight in %	Deviation in %		Temperature in °C	Weight in %	Deviation in %		Temperature in °C	Weight in %	Deviation in %		Temperature in °C	Weight in %	Deviation in %
29.57	98.011			29.54	99.29			29.5	98.484			29.52	98.08
29.56	98.01			29.53	99.289			29.49	98.484			29.51	98.08
29.55	98.009			29.52	99.288			29.48	98.484			29.5	98.079
29.54	98.008			29.51	99.287			29.47	98.484			29.49	98.077
29.53	98.007			29.5	99.286	99.288		29.46	98.483			29.48	98.076
29.52	98.007	0.00204		29.49	99.285	99.287		29.45	98.483	0.000812316		29.47	98.075	0.00347
29.52	98.006	0.00224		29.49	99.284	99.286		29.45	98.483	0.000609238		29.46	98.074	0.00347
29.51	98.006	0.00143		29.48	99.284	99.2852		29.44	98.483	0.00040616		29.46	98.073	0.00326
29.51	98.006	0.00081627		29.47	99.283	99.2844		29.43	98.484	-0.000812321		29.45	98.072	0.00306
29.5	98.006	0.000408137		29.47	99.283	99.2838		29.43	98.484	-0.000812321		29.45	98.072	0.00204
29.5	98.006	0.000204069		29.47	99.284	99.2836		29.43	98.484	-0.00060924		29.45	98.073	0.000203929
29.51	98.006			29.47	99.284	99.2836		29.43	98.485	-0.00142		29.45	98.073	-0.00020393
29.51	98.007	-0.00102		29.47	99.285	99.2838		29.43	98.486	-0.00203		29.45	98.074	-0.00143
29.52	98.008	-0.00184		29.48	99.286	99.2844		29.44	98.486	-0.00142		29.45	98.076	-0.00326
29.52	98.009	-0.00245		29.49	99.288	99.2854		29.44	98.487	-0.00203		29.46	98.078	-0.00449
29.54	98.011	-0.00388		29.5	99.29	99.2866		29.45	98.488	-0.00244		29.47	98.08	-0.0053
29.55	98.012	-0.00388		29.51	99.292	99.2882		29.47	98.489	-0.00264		29.49	98.083	-0.00693
29.57	98.014	-0.00469		29.53	99.294	99.29		29.48	98.491	-0.00386		29.5	98.087	-0.00897
29.59	98.017	-0.00633		29.55	99.297	99.2922		29.5	98.492	-0.00386		29.52	98.089	-0.00836
29.61	98.019	-0.00653		29.57	99.3	99.2946		29.53	98.493	-0.00366		29.54	98.091	-0.00775
29.64	98.022	-0.00755		29.6	99.304	99.2974		29.55	98.494	-0.00345		29.57	98.094	-0.00816
29.67	98.025	-0.00837		29.63	99.308	99.3006		29.58	98.496	-0.00426		29.59	98.096	-0.00734
29.7	98.028	-0.00877		29.66	99.313	99.3044		29.61	98.497	-0.00386		29.62	98.099	-0.00775
29.73	98.031	-0.00898		29.69	99.317	99.3084		29.65	98.499	-0.00467		29.66	98.102	-0.00836
29.77	98.035	-0.0102		29.73	99.323	99.313		29.68	98.5	-0.00426		29.69	98.105	-0.00877
29.81	98.039	-0.01102		29.77	99.328	99.3178		29.72	98.502	-0.00487		29.73	98.108	-0.00897
29.85	98.044	-0.01265		29.81	99.334	99.323		29.76	98.504	-0.00528		29.77	98.112	-0.01019
29.89	98.048	-0.01285		29.85	99.339	99.3282		29.81	98.505	-0.00467		29.82	98.114	-0.00897
29.94	98.053	-0.01387		29.9	99.343	99.3334		29.86	98.507	-0.00508		29.86	98.115	-0.00693
29.99	98.058	-0.01448		29.95	99.346	99.338		29.9	98.508	-0.00447		29.91	98.117	-0.00632
30.03	98.062	-0.01387		30	99.35	99.3424		29.95	98.51	-0.00487		29.96	98.119	-0.00591
30.08	98.069	-0.01632		30.05	99.354	99.3464		30	98.511	-0.00426		30.01	98.12	-0.00469
30.13	98.076	-0.01836		30.09	99.357	99.35		30.06	98.512	-0.00386		30.06	98.121	-0.00408
30.18	98.083	-0.01978		30.14	99.36	99.3534		30.11	98.514	-0.00447		30.11	98.123	-0.00469
30.23	98.09	-0.0208		30.2	99.363	99.3568		30.16	98.515	-0.00406		30.16	98.125	-0.0051
30.28	98.097	-0.02141		30.25	99.365	99.3598		30.21	98.516	-0.00365		30.21	98.127	-0.0055
30.33	98.104	-0.02141		30.3	99.368	99.3626		30.26	98.517	-0.00345		30.27	98.129	-0.00591
30.38	98.11	-0.02039		30.35	99.37	99.3652		30.32	98.518	-0.00325		30.32	98.131	-0.00611
30.43	98.116	-0.01957		30.4	99.372	99.3676		30.37	98.519	-0.00305		30.37	98.134	-0.00713
30.48	98.123	-0.01998		30.45	99.374	99.3698		30.42	98.52	-0.00305		30.42	98.137	-0.00795
30.53	98.129	-0.01937		30.5	99.376	99.372		30.47	98.521	-0.00305		30.48	98.141	-0.00958
30.58	98.136	-0.01998		30.55	99.378	99.374		30.53	98.522	-0.00305		30.53	98.144	-0.00978
30.64	98.141	-0.01855		30.61	99.38	99.376		30.58	98.523	-0.00305		30.58	98.148	-0.0108
30.69	98.147	-0.01834		30.66	99.382	99.378		30.64	98.525	-0.00406		30.64	98.151	-0.01039
30.75	98.153	-0.01814		30.71	99.384	99.38		30.69	98.526	-0.00386		30.69	98.155	-0.011
30.8	98.159	-0.01814		30.77	99.387	99.3822		30.75	98.528	-0.00467		30.75	98.158	-0.01039
30.86	98.165	-0.01814		30.83	99.389	99.3844		30.8	98.529	-0.00426		30.8	98.162	-0.011
30.92	98.171	-0.01834		30.88	99.392	99.3868		30.86	98.531	-0.00487		30.86	98.165	-0.01039
30.98	98.177	-0.01834		30.94	99.394	99.3892		30.92	98.532	-0.00426		30.92	98.168	-0.00998
31.04	98.183	-0.01834		31	99.397	99.3918		30.98	98.534	-0.00487		30.98	98.171	-0.00958
31.1	98.189	-0.01834		31.06	99.399	99.3942		31.04	98.536	-0.00528		31.04	98.174	-0.00937
31.17	98.196	-0.01935		31.13	99.402	99.3968		31.1	98.537	-0.00467		31.1	98.177	-0.00917
31.23	98.203	-0.02017		31.19	99.405	99.3994		31.17	98.539	-0.00507		31.17	98.18	-0.00917
31.3	98.209	-0.01976		31.26	99.407	99.402		31.23	98.541	-0.00548		31.23	98.183	-0.00917
31.36	98.216	-0.02037		31.32	99.41	99.4046		31.3	98.543	-0.00568		31.3	98.185	-0.00815
31.43	98.223	-0.02077		31.39	99.413	99.4074		31.37	98.545	-0.00589		31.37	98.188	-0.00835
31.5	98.231	-0.02199		31.46	99.417	99.4104		31.44	98.546	-0.00507		31.43	98.192	-0.00957
31.57	98.238	-0.02199		31.53	99.421	99.4136		31.51	98.548	-0.00528		31.5	98.196	-0.01059
31.64	98.245	-0.02199		31.6	99.425	99.4172		31.58	98.55	-0.00548		31.57	98.2	-0.01141
31.71	98.252	-0.02179		31.67	99.428	99.4208		31.65	98.552	-0.00568		31.65	98.207	-0.01507
31.78	98.259	-0.02158		31.74	99.432	99.4246		31.72	98.554	-0.00589		31.72	98.215	-0.01874
31.85	98.266	-0.02138		31.81	99.436	99.4284		31.79	98.555	-0.00507		31.79	98.223	-0.02138
31.92	98.273	-0.02137		31.88	99.439	99.432		31.86	98.557	-0.00528		31.86	98.229	-0.02118
31.98	98.28	-0.02137		31.95	99.442	99.4354		31.93	98.558	-0.00446		31.93	98.234	-0.01955
32.05	98.287	-0.02137		32.02	99.445	99.4388		32	98.56	-0.00487		32	98.238	-0.0167
32.12	98.294	-0.02137		32.09	99.447	99.4418		32.08	98.561	-0.00426		32.07	98.243	-0.01547
32.19	98.301	-0.02137		32.16	99.451	99.4448		32.15	98.563	-0.00487		32.14	98.246	-0.01283
32.26	98.309	-0.02238		32.23	99.454	99.4478		32.22	98.565	-0.00528		32.21	98.249	-0.0112
32.33	98.315	-0.02116		32.3	99.457	99.4508		32.29	98.566	-0.00467		32.28	98.253	-0.0112
32.4	98.322	-0.02116		32.37	99.461	99.454		32.36	98.568	-0.00507		32.35	98.257	-0.0114
32.47	98.329	-0.02116		32.44	99.464	99.4574		32.43	98.569	-0.00446		32.42	98.261	-0.0116
32.54	98.337	-0.02217		32.51	99.468	99.4608		32.5	98.571	-0.00487		32.49	98.265	-0.01201
32.62	98.344	-0.02197		32.58	99.472	99.4644		32.57	98.573	-0.00528		32.57	98.27	-0.01323
32.69	98.352	-0.02298		32.65	99.476	99.4682		32.64	98.574	-0.00467		32.64	98.275	-0.01404
32.76	98.359	-0.02258		32.73	99.48	99.472		32.72	98.576	-0.00507		32.71	98.28	-0.01465
32.84	98.367	-0.02318		32.8	99.485	99.4762		32.79	98.578	-0.00548		32.78	98.285	-0.01506
32.91	98.376	-0.02461		32.87	99.492	99.481		32.86	98.579	-0.00467		32.86	98.29	-0.01526
32.99	98.384	-0.02481		32.95	99.498	99.4862		32.94	98.581	-0.00507		32.93	98.295	-0.01526
33.07	98.392	-0.0248		33.02	99.504	99.4918		33.01	98.583	-0.00548		33.01	98.3	-0.01526
33.14	98.4	-0.0248		33.1	99.509	99.4976		33.09	98.585	-0.00568		33.09	98.305	-0.01526
33.22	98.409	-0.02561		33.18	99.514	99.5034		33.17	98.587	-0.00588		33.16	98.31	-0.01526
33.3	98.418	-0.02622		33.26	99.519	99.5088		33.25	98.589	-0.00609		33.24	98.315	-0.01526
33.37	98.426	-0.02581		33.34	99.523	99.5138		33.32	98.591	-0.00609		33.32	98.32	-0.01526
33.45	98.434	-0.0254		33.41	99.527	99.5184		33.4	98.593	-0.00609		33.4	98.325	-0.01526
33.53	98.442	-0.025		33.49	99.53	99.5226		33.48	98.595	-0.00609		33.48	98.33	-0.01526
33.6	98.449	-0.02357		33.57	99.534	99.5266		33.56	98.597	-0.00609		33.55	98.335	-0.01526
33.68	98.457	-0.02357		33.65	99.537	99.5302		33.64	98.599	-0.00609		33.63	98.34	-0.01526
33.76	98.465	-0.02377		33.72	99.54	99.5336		33.72	98.6	-0.00507		33.71	98.345	-0.01525
33.83	98.472	-0.02296		33.8	99.543	99.5368		33.79	98.602	-0.00527		33.79	98.35	-0.01525
33.91	98.48	-0.02336		33.88	99.546	99.54		33.87	98.603	-0.00446		33.86	98.355	-0.01525
33.98	98.488	-0.02376		33.96	99.549	99.543		33.95	98.605	-0.00487		33.94	98.36	-0.01525
34.06	98.496	-0.02397		34.03	99.553	99.5462		34.03	98.606	-0.00426		34.02	98.365	-0.01525
34.14	98.505	-0.02518		34.11	99.556	99.5494		34.1	98.608	-0.00487		34.09	98.37	-0.01525
34.21	98.514	-0.0262		34.19	99.56	99.5528		34.18	98.609	-0.00426		34.17	98.376	-0.01627
34.29	98.523	-0.0268		34.26	99.565	99.5566		34.26	98.611	-0.00487		34.25	98.381	-0.01606
34.37	98.532	-0.02721		34.34	99.569	99.5606		34.33	98.613	-0.00527		34.32	98.386	-0.01586
34.45	98.541	-0.02741		34.42	99.573	99.5646		34.41	98.614	-0.00466		34.4	98.392	-0.01667
34.53	98.55	-0.0274		34.49	99.577	99.5688		34.49	98.616	-0.00507		34.48	98.398	-0.01728
34.61	98.559	-0.0274		34.57	99.581	99.573		34.57	98.618	-0.00548		34.56	98.404	-0.01769
34.69	98.567	-0.02638		34.65	99.585	99.577		34.65	98.62	-0.00568		34.64	98.41	-0.01809
34.77	98.576	-0.02659		34.73	99.589	99.581		34.73	98.622	-0.00588		34.72	98.416	-0.01829
34.85	98.585	-0.02679		34.81	99.593	99.585		34.81	98.624	-0.00608		34.8	98.422	-0.01829
34.93	98.594	-0.02699		34.89	99.598	99.5892		34.89	98.626	-0.00608		34.88	98.428	-0.01829
35.01	98.603	-0.02719		34.97	99.602	99.5934		34.97	98.628	-0.00608		34.96	98.435	-0.01931
35.09	98.612	-0.02739		35.06	99.606	99.5976		35.05	98.63	-0.00608		35.04	98.441	-0.0191
35.17	98.622	-0.0284		35.14	99.611	99.602		35.13	98.633	-0.0071		35.12	98.447	-0.0189
35.25	98.631	-0.02819		35.22	99.615	99.6064		35.21	98.635	-0.00689		35.21	98.454	-0.01971
35.33	98.641	-0.029		35.3	99.619	99.6106		35.29	98.636	-0.00568		35.29	98.46	-0.0193
35.41	98.65	-0.02859		35.38	99.623	99.6148		35.38	98.638	-0.00568		35.37	98.466	-0.01889
35.49	98.66	-0.0292		35.46	99.627	99.619		35.46	98.64	-0.00568		35.45	98.473	-0.0197
35.57	98.669	-0.02859		35.54	99.631	99.623		35.54	98.641	-0.00466		35.53	98.479	-0.0193
35.65	98.678	-0.02818		35.62	99.635	99.627		35.62	98.642	-0.00406		35.61	98.486	-0.01991
35.73	98.687	-0.02777		35.7	99.639	99.631		35.7	98.644	-0.00466		35.69	98.493	-0.02051
35.81	98.696	-0.02757		35.78	99.643	99.635		35.78	98.645	-0.00406		35.77	98.499	-0.0199
35.89	98.705	-0.02736		35.86	99.646	99.6388		35.86	98.647	-0.00466		35.85	98.506	-0.02031
35.97	98.714	-0.02736		35.94	99.65	99.6426		35.94	98.649	-0.00527		35.93	98.513	-0.02071
36.05	98.724	-0.02837		36.02	99.654	99.6464		36.02	98.65	-0.00466		36.01	98.52	-0.02091
36.13	98.734	-0.02918		36.1	99.658	99.6502		36.1	98.652	-0.00507		36.09	98.528	-0.02213
36.21	98.745	-0.0308		36.18	99.661	99.6538		36.18	98.654	-0.00547		36.17	98.535	-0.02213
36.3	98.756	-0.03201		36.26	99.664	99.6574		36.26	98.656	-0.00568		36.25	98.543	-0.02294
36.38	98.767	-0.03282		36.34	99.668	99.661		36.34	98.658	-0.00588		36.33	98.55	-0.02253
36.46	98.777	-0.0322		36.43	99.672	99.6646		36.42	98.66	-0.00608		36.41	98.558	-0.02314
36.54	98.788	-0.03261		36.51	99.675	99.668		36.5	98.662	-0.00608		36.49	98.566	-0.02354
36.63	98.798	-0.03179		36.59	99.679	99.6716		36.58	98.664	-0.00608		36.57	98.574	-0.02395
36.71	98.808	-0.03118		36.67	99.683	99.6754		36.66	98.666	-0.00608		36.66	98.582	-0.02415
36.79	98.819	-0.03179		36.76	99.687	99.6792		36.75	98.668	-0.00608		36.74	98.59	-0.02435
36.87	98.83	-0.03239		36.84	99.691	99.683		36.83	98.67	-0.00608		36.82	98.598	-0.02435
36.95	98.841	-0.03279		36.92	99.695	99.687		36.91	98.672	-0.00608		36.9	98.606	-0.02435
37.03	98.853	-0.0342		37	99.698	99.6908		37	98.674	-0.00608		36.99	98.614	-0.02434
37.12	98.864	-0.0342		37.09	99.702	99.6946		37.08	98.676	-0.00608		37.07	98.622	-0.02434
37.2	98.875	-0.03399		37.17	99.705	99.6982		37.16	98.677	-0.00507		37.15	98.63	-0.02434
37.28	98.887	-0.0348		37.25	99.708	99.7016		37.24	98.679	-0.00527		37.23	98.638	-0.02434
37.36	98.899	-0.0354		37.33	99.712	99.705		37.33	98.68	-0.00446		37.31	98.646	-0.02434
37.44	98.911	-0.0358		37.41	99.715	99.7084		37.41	98.682	-0.00486		37.4	98.654	-0.02433
37.52	98.923	-0.0362		37.49	99.719	99.7118		37.49	98.684	-0.00527		37.48	98.662	-0.02433
37.6	98.936	-0.03741		37.57	99.722	99.7152		37.57	98.686	-0.00567		37.56	98.671	-0.02534
37.68	98.949	-0.03822		37.65	99.725	99.7186		37.65	98.687	-0.00486		37.64	98.679	-0.02514
37.77	98.962	-0.03882		37.74	99.729	99.722		37.73	98.689	-0.00527		37.72	98.687	-0.02493
37.85	98.976	-0.04023		37.82	99.732	99.7254		37.82	98.691	-0.00547		37.8	98.696	-0.02574
37.93	98.989	-0.04022		37.9	99.735	99.7286		37.9	98.693	-0.00567		37.88	98.705	-0.02635
38.02	99.003	-0.04103		37.98	99.739	99.732		37.98	98.695	-0.00588		37.96	98.713	-0.02574
38.1	99.017	-0.04163		38.06	99.742	99.7354		38.06	98.697	-0.00608		38.04	98.722	-0.02634
38.18	99.032	-0.04303		38.14	99.745	99.7386		38.14	98.699	-0.00608		38.13	98.731	-0.02675
38.27	99.046	-0.04303		38.23	99.749	99.742		38.22	98.7	-0.00507		38.21	98.74	-0.02695
38.35	99.061	-0.04403		38.31	99.752	99.7454		38.3	98.702	-0.00527		38.29	98.75	-0.02816
38.43	99.075	-0.04362		38.39	99.755	99.7486		38.39	98.704	-0.00547		38.37	98.759	-0.02816
38.51	99.09	-0.04422		38.48	99.758	99.7518		38.47	98.706	-0.00567		38.46	98.769	-0.02896
38.6	99.105	-0.04462		38.56	99.762	99.7552		38.55	98.708	-0.00588		38.54	98.778	-0.02856
38.68	99.12	-0.04502		38.65	99.765	99.7584		38.64	98.71	-0.00608		38.62	98.788	-0.02916
38.76	99.135	-0.04521		38.73	99.768	99.7616		38.72	98.711	-0.00507		38.71	98.798	-0.02956
38.84	99.15	-0.04541		38.81	99.77	99.7646		38.8	98.713	-0.00527		38.79	98.808	-0.02997
38.92	99.165	-0.0454		38.9	99.773	99.7676		38.89	98.715	-0.00547		38.88	98.817	-0.02915
39.01	99.181	-0.0464		38.98	99.776	99.7704		38.97	98.717	-0.00567		38.96	98.827	-0.02956
39.09	99.197	-0.0472		39.06	99.778	99.773		39.06	98.719	-0.00588		39.04	98.837	-0.02975
39.17	99.213	-0.0478		39.14	99.781	99.7756		39.14	98.721	-0.00608		39.13	98.848	-0.03097
39.25	99.229	-0.04819		39.23	99.783	99.7782		39.22	98.722	-0.00506		39.21	98.858	-0.03096
39.33	99.245	-0.04839		39.31	99.786	99.7808		39.31	98.724	-0.00527		39.29	98.868	-0.03096
39.42	99.262	-0.04939		39.39	99.788	99.7832		39.39	98.726	-0.00547		39.37	98.879	-0.03177
39.5	99.279	-0.05019		39.47	99.791	99.7858		39.47	98.728	-0.00567		39.45	98.889	-0.03136
39.58	99.297	-0.05179		39.55	99.793	99.7882		39.55	98.729	-0.00486		39.54	98.9	-0.03196
39.66	99.314	-0.05198		39.64	99.796	99.7908		39.63	98.731	-0.00527		39.62	98.911	-0.03257
39.75	99.332	-0.05298		39.72	99.799	99.7934		39.72	98.733	-0.00547		39.7	98.923	-0.03398
39.83	99.351	-0.05458		39.8	99.801	99.796		39.8	98.734	-0.00466		39.78	98.935	-0.03498
39.92	99.37	-0.05578		39.88	99.804	99.7986		39.88	98.736	-0.00506		39.86	98.948	-0.0368
40	99.391	-0.05859		39.97	99.807	99.8014		39.96	98.738	-0.00547		39.94	98.961	-0.03801
40.08	99.412	-0.06079		40.05	99.81	99.8042		40.04	98.74	-0.00567		40.03	98.975	-0.03982
40.17	99.435	-0.0642		40.13	99.813	99.807		40.12	98.741	-0.00486		40.11	98.99	-0.04204
40.25	99.465	-0.07365		40.22	99.816	99.81		40.2	98.743	-0.00527		40.19	99.006	-0.04466
40.33	99.538	-0.12413		40.3	99.82	99.8132		40.29	98.745	-0.00547		40.28	99.025	-0.04951
40.42	99.54	-0.09231		40.39	99.829	99.8176		40.37	98.747	-0.00567		40.36	99.048	-0.05718
40.5	99.542	-0.06434		40.47	99.829	99.8214		40.45	98.749	-0.00587		40.44	99.143	-0.13554
40.58	99.543	-0.03919		40.56	99.828	99.8244		40.54	98.751	-0.00608		40.53	99.148	-0.10662
40.66	99.545	-0.01949		40.64	99.828	99.8268		40.62	98.752	-0.00506		40.61	99.152	-0.07873
40.75	99.546	-0.00442		40.72	99.828	99.8284		40.7	98.754	-0.00527		40.7	99.155	-0.05227
40.83	99.547	-0.00382		40.81	99.828	99.8282		40.79	98.756	-0.00547		40.78	99.157	-0.02804
40.91	99.548	-0.00342		40.89	99.827	99.8278		40.87	98.758	-0.00567		40.87	99.159	-0.00807
40.99	99.549	-0.00321		40.97	99.827	99.8276		40.96	98.76	-0.00587		40.95	99.161	-0.00686
41.07	99.55	-0.00301		41.05	99.827	99.8274		41.04	98.762	-0.00608		41.03	99.163	-0.00625
41.16	99.551	-0.00301		41.13	99.827	99.8272		41.13	98.764	-0.00608		41.12	99.165	-0.00605
41.24	99.553	-0.00402		41.22	99.828	99.8272		41.21	98.765	-0.00506		41.2	99.167	-0.00605
41.32	99.555	-0.00482		41.3	99.828	99.8274		41.29	98.767	-0.00527		41.28	99.169	-0.00605
41.41	99.557	-0.00542		41.38	99.829	99.8278		41.38	98.769	-0.00547		41.37	99.172	-0.00706
41.49	99.559	-0.00583		41.46	99.83	99.8284		41.46	98.77	-0.00466		41.45	99.174	-0.00686
41.57	99.561	-0.00603		41.55	99.831	99.8292		41.54	98.772	-0.00506		41.53	99.176	-0.00666
41.66	99.562	-0.00502		41.63	99.832	99.83		41.63	98.774	-0.00547		41.61	99.179	-0.00746
41.74	99.564	-0.00522		41.71	99.832	99.8308		41.71	98.776	-0.00567		41.7	99.181	-0.00706
41.82	99.565	-0.00442		41.79	99.833	99.8316		41.79	98.778	-0.00587		41.78	99.184	-0.00766
41.91	99.567	-0.00482		41.88	99.834	99.8324		41.87	98.779	-0.00506		41.86	99.186	-0.00726
41.99	99.568	-0.00422		41.96	99.834	99.833		41.96	98.781	-0.00526		41.94	99.188	-0.00686
42.08	99.569	-0.00382		42.04	99.835	99.8336		42.04	98.782	-0.00445		42.03	99.19	-0.00645
42.16	99.57	-0.00341		42.13	99.835	99.8342		42.12	98.784	-0.00486		42.11	99.192	-0.00625
42.25	99.57	-0.00221		42.21	99.835	99.8346		42.21	98.786	-0.00526		42.19	99.194	-0.00605
42.33	99.571	-0.00221		42.3	99.836	99.835		42.29	98.788	-0.00567		42.28	99.196	-0.00605
42.41	99.572	-0.00241		42.38	99.836	99.8354		42.37	98.789	-0.00486		42.36	99.198	-0.00605
42.5	99.572	-0.00161		42.47	99.836	99.8356		42.45	98.791	-0.00526		42.44	99.2	-0.00605
42.58	99.573	-0.00201		42.55	99.836	99.8358		42.54	98.793	-0.00547		42.53	99.202	-0.00605
42.66	99.573	-0.00141		42.63	99.836	99.836		42.62	98.795	-0.00567		42.61	99.204	-0.00605
42.74	99.574	-0.00181		42.72	99.836	99.836		42.71	98.797	-0.00587		42.7	99.205	-0.00504
42.82	99.574	-0.00121		42.8	99.836	99.836		42.79	98.798	-0.00506		42.78	99.207	-0.00524
42.9	99.575	-0.00181		42.88	99.836	99.836		42.88	98.799	-0.00425		42.87	99.208	-0.00444
42.99	99.575	-0.00121		42.97	99.836	99.836		42.96	98.801	-0.00466		42.95	99.21	-0.00484
43.07	99.576	-0.00181		43.05	99.836	99.836		43.05	98.803	-0.00506		43.04	99.211	-0.00423
43.15	99.576	-0.00121		43.13	99.836	99.836		43.13	98.804	-0.00445		43.12	99.212	-0.00383
43.23	99.577	-0.00181		43.22	99.836	99.836		43.21	98.806	-0.00506		43.2	99.214	-0.00444
43.31	99.578	-0.00221		43.3	99.836	99.836		43.3	98.808	-0.00547		43.29	99.216	-0.00504
43.4	99.58	-0.00362		43.38	99.837	99.8362		43.38	98.809	-0.00466		43.37	99.217	-0.00443
43.48	99.581	-0.00362		43.46	99.837	99.8364		43.47	98.81	-0.00405		43.45	99.219	-0.00504
43.56	99.582	-0.00362		43.54	99.838	99.8368		43.55	98.812	-0.00466		43.53	99.221	-0.00544
43.64	99.583	-0.00341		43.63	99.838	99.8372		43.63	98.814	-0.00506		43.62	99.223	-0.00564
43.73	99.583	-0.00221		43.71	99.839	99.8378		43.71	98.815	-0.00445		43.7	99.224	-0.00484
43.81	99.584	-0.00221		43.79	99.839	99.8382		43.8	98.817	-0.00506		43.78	99.226	-0.00524
43.9	99.585	-0.00241		43.87	99.839	99.8386		43.88	98.818	-0.00445		43.86	99.228	-0.00544
43.98	99.586	-0.00261		43.96	99.84	99.839		43.96	98.82	-0.00486		43.95	99.229	-0.00464
44.06	99.587	-0.00281		44.04	99.84	99.8394		44.04	98.822	-0.00526		44.03	99.231	-0.00504
44.15	99.587	-0.00201		44.12	99.84	99.8396		44.13	98.823	-0.00466		44.11	99.233	-0.00544
44.24	99.588	-0.00221		44.21	99.841	99.84		44.21	98.825	-0.00506		44.19	99.234	-0.00464
44.32	99.589	-0.00241		44.29	99.841	99.8404		44.29	98.827	-0.00546		44.28	99.236	-0.00504
44.41	99.589	-0.00161		44.38	99.841	99.8406		44.37	98.828	-0.00465		44.36	99.238	-0.00544
44.49	99.589	-0.001		44.46	99.841	99.8408		44.46	98.83	-0.00506		44.44	99.239	-0.00464
44.57	99.59	-0.00161		44.55	99.841	99.841		44.54	98.834	-0.00749		44.53	99.241	-0.00504
44.66	99.59	-0.001		44.63	99.842	99.8412		44.62	98.84	-0.01133		44.61	99.242	-0.00443
44.74	99.59	-0.000602474		44.72	99.842	99.8414		44.71	98.846	-0.01437		44.69	99.243	-0.00383
44.82	99.591	-0.00141		44.8	99.842	99.8416		44.79	98.852	-0.01659		44.78	99.245	-0.00443
44.91	99.591	-0.001		44.89	99.842	99.8418		44.88	98.858	-0.01781		44.86	99.246	-0.00403
44.99	99.591	-0.000602468		44.97	99.842	99.842		44.96	98.864	-0.01821		44.95	99.248	-0.00464
45.07	99.591	-0.000401644		45.05	99.842	99.842		45.04	98.869	-0.0172		45.03	99.249	-0.00423
45.15	99.591	-0.000200822		45.14	99.842	99.842		45.13	98.873	-0.01538		45.12	99.25	-0.00383
45.24	99.592	-0.001		45.22	99.842	99.842		45.21	98.877	-0.01396		45.2	99.252	-0.00443
45.32	99.592	-0.000803284		45.3	99.841	99.8418		45.3	98.88	-0.01194		45.29	99.253	-0.00403
45.4	99.593	-0.00161		45.39	99.841	99.8416		45.38	98.883	-0.01052		45.37	99.254	-0.00363
45.48	99.593	-0.0012		45.47	99.841	99.8414		45.47	98.885	-0.0087		45.45	99.256	-0.00443
45.56	99.594	-0.00181		45.55	99.842	99.8414		45.55	98.888	-0.0085		45.54	99.257	-0.00403
45.65	99.595	-0.00221		45.63	99.842	99.8414		45.64	98.891	-0.00849		45.62	99.258	-0.00363
45.73	99.595	-0.00161		45.71	99.842	99.8416		45.72	98.894	-0.0087		45.7	99.26	-0.00443
45.81	99.596	-0.00201		45.79	99.842	99.8418		45.8	98.898	-0.00991		45.79	99.261	-0.00403
45.89	99.597	-0.00241		45.88	99.843	99.8422		45.89	98.903	-0.01193		45.87	99.263	-0.00463
45.98	99.597	-0.00161		45.96	99.843	99.8424		45.97	98.908	-0.01335		45.95	99.264	-0.00423
46.06	99.598	-0.00201		46.04	99.843	99.8426		46.05	98.913	-0.01436		46.03	99.265	-0.00383
46.14	99.599	-0.00241		46.12	99.843	99.8428		46.13	98.916	-0.01294		46.11	99.267	-0.00443
46.23	99.599	-0.00161		46.2	99.844	99.8432		46.22	98.919	-0.01153		46.2	99.268	-0.00403
46.31	99.599	-0.001		46.29	99.844	99.8434		46.3	98.923	-0.01132		46.28	99.27	-0.00463
46.39	99.6	-0.00161		46.37	99.844	99.8436		46.38	98.927	-0.01132		46.36	99.271	-0.00423
46.48	99.6	-0.001		46.45	99.844	99.8438		46.46	98.931	-0.01152		46.44	99.272	-0.00383
46.56	99.601	-0.00161		46.53	99.844	99.844		46.54	98.933	-0.00991		46.52	99.274	-0.00443
46.65	99.601	-0.0012		46.62	99.845	99.8442		46.62	98.935	-0.00849		46.6	99.275	-0.00403
46.73	99.601	-0.000803211		46.7	99.845	99.8444		46.71	98.937	-0.00728		46.69	99.276	-0.00363
46.82	99.602	-0.00141		46.78	99.845	99.8446		46.79	98.939	-0.00647		46.77	99.278	-0.00443
46.9	99.602	-0.001		46.87	99.845	99.8448		46.87	98.941	-0.00606		46.85	99.279	-0.00403
46.99	99.602	-0.000602401		46.95	99.845	99.845		46.95	98.944	-0.00708		46.93	99.28	-0.00363
47.07	99.602	-0.0004016		47.03	99.845	99.845		47.03	98.946	-0.00687		47.02	99.282	-0.00443
47.16	99.603	-0.0012		47.12	99.846	99.8452		47.12	98.949	-0.00768		47.1	99.283	-0.00403
47.24	99.603	-0.000803195		47.2	99.846	99.8454		47.2	98.951	-0.00728		47.18	99.284	-0.00363
47.33	99.603	-0.000602395		47.29	99.846	99.8456		47.28	98.952	-0.00586		47.27	99.285	-0.00342
47.41	99.603	-0.000401596		47.37	99.846	99.8458		47.37	98.954	-0.00566		47.35	99.287	-0.00423
47.5	99.603	-0.000200798		47.46	99.846	99.846		47.45	98.956	-0.00566		47.44	99.288	-0.00383
47.58	99.603			47.55	99.846	99.846		47.53	98.958	-0.00566		47.52	99.29	-0.00463
47.66	99.603			47.63	99.846	99.846		47.62	98.96	-0.00586		47.61	99.291	-0.00423
47.75	99.603			47.72	99.846	99.846		47.7	98.962	-0.00606		47.69	99.293	-0.00483
47.83	99.604	-0.001		47.8	99.847	99.8462		47.78	98.964	-0.00606		47.78	99.295	-0.00524
47.91	99.604	-0.000803187		47.88	99.847	99.8464		47.87	98.966	-0.00606		47.86	99.296	-0.00463
47.99	99.605	-0.00161		47.97	99.847	99.8466		47.95	98.968	-0.00606		47.95	99.297	-0.00403
48.08	99.605	-0.0012		48.05	99.847	99.8468		48.04	98.97	-0.00606		48.03	99.299	-0.00463
48.16	99.606	-0.00181		48.14	99.847	99.847		48.12	98.972	-0.00606		48.12	99.3	-0.00403
48.24	99.606	-0.0012		48.22	99.847	99.847		48.21	98.973	-0.00505		48.2	99.301	-0.00363
48.32	99.606	-0.000803171		48.3	99.847	99.847		48.29	98.974	-0.00424		48.29	99.302	-0.00342
48.4	99.607	-0.00141		48.39	99.847	99.847		48.38	98.975	-0.00364		48.37	99.303	-0.00322
48.49	99.607	-0.001		48.47	99.847	99.847		48.47	98.977	-0.00424		48.45	99.304	-0.00302
48.57	99.608	-0.00161		48.55	99.847	99.847		48.55	98.978	-0.00384		48.54	99.305	-0.00302
48.65	99.608	-0.0012		48.63	99.847	99.847		48.64	98.98	-0.00465		48.62	99.307	-0.00403
48.73	99.608	-0.000803155		48.72	99.847	99.847		48.72	98.982	-0.00525		48.7	99.308	-0.00383
48.82	99.609	-0.00141		48.8	99.847	99.847		48.8	98.983	-0.00465		48.78	99.309	-0.00363
48.9	99.609	-0.001		48.88	99.847	99.847		48.89	98.985	-0.00505		48.87	99.31	-0.00342
48.98	99.609	-0.000602359		48.96	99.847	99.847		48.97	98.987	-0.00546		48.95	99.311	-0.00322
49.07	99.609	-0.000401572		49.05	99.847	99.847		49.05	98.988	-0.00465		49.03	99.312	-0.00302
49.15	99.61	-0.0012		49.13	99.847	99.847		49.13	98.99	-0.00505		49.11	99.313	-0.00302
49.23	99.61	-0.000803139		49.21	99.847	99.847		49.22	98.992	-0.00546		49.19	99.314	-0.00302
49.32	99.61	-0.000602353		49.29	99.848	99.8472		49.3	98.993	-0.00465		49.28	99.315	-0.00302
49.4	99.61	-0.000401568		49.38	99.848	99.8474		49.38	98.995	-0.00505		49.36	99.316	-0.00302
49.49	99.61	-0.000200783		49.46	99.848	99.8476		49.46	98.997	-0.00546		49.44	99.317	-0.00302
49.57	99.611	-0.001		49.54	99.848	99.8478		49.54	98.998	-0.00465		49.52	99.319	-0.00403
49.65	99.611	-0.000803131		49.63	99.848	99.848		49.62	99	-0.00505		49.6	99.32	-0.00383
49.74	99.611	-0.000602347		49.71	99.848	99.848		49.71	99.002	-0.00545		49.69	99.321	-0.00362
49.82	99.611	-0.000401564		49.79	99.848	99.848		49.79	99.004	-0.00566		49.77	99.322	-0.00342
49.91	99.611	-0.000200781		49.88	99.848	99.848		49.87	99.005	-0.00485		49.85	99.324	-0.00423
49.99	99.612	-0.001		49.96	99.848	99.848		49.95	99.007	-0.00525		49.93	99.325	-0.00383
50.08	99.612	-0.000803123		50.04	99.848	99.848		50.03	99.009	-0.00545		50.02	99.326	-0.00362
50.17	99.612	-0.000602341		50.13	99.849	99.8482		50.11	99.011	-0.00566		50.1	99.327	-0.00342
50.25	99.612	-0.00040156		50.21	99.849	99.8484		50.2	99.013	-0.00586		50.18	99.328	-0.00322
50.34	99.612	-0.000200779		50.3	99.848	99.8484		50.28	99.015	-0.00606		50.26	99.33	-0.00403
50.42	99.612			50.38	99.849	99.8486		50.36	99.017	-0.00606		50.35	99.331	-0.00383
50.51	99.612			50.47	99.849	99.8488		50.44	99.019	-0.00606		50.43	99.332	-0.00362
50.59	99.612			50.55	99.849	99.8488		50.52	99.02	-0.00505		50.51	99.333	-0.00342
50.68	99.613	-0.001		50.64	99.849	99.8488		50.61	99.022	-0.00525		50.6	99.334	-0.00322
50.76	99.613	-0.000803114		50.72	99.85	99.8492		50.69	99.024	-0.00545		50.68	99.335	-0.00302
50.84	99.613	-0.000602335		50.81	99.85	99.8494		50.77	99.026	-0.00566		50.77	99.336	-0.00302
50.93	99.613	-0.000401556		50.89	99.85	99.8496		50.86	99.028	-0.00586		50.85	99.338	-0.00403
51.01	99.614	-0.0012		50.98	99.85	99.8498		50.94	99.029	-0.00505		50.93	99.339	-0.00383
51.09	99.614	-0.000803106		51.06	99.85	99.85		51.02	99.031	-0.00525		51.02	99.34	-0.00362
51.18	99.614	-0.000602329		51.15	99.85	99.85		51.11	99.033	-0.00545		51.1	99.341	-0.00342
51.26	99.614	-0.000401552		51.23	99.85	99.85		51.19	99.035	-0.00565		51.19	99.342	-0.00322
51.34	99.614	-0.000200775		51.32	99.85	99.85		51.27	99.037	-0.00586		51.27	99.343	-0.00302
51.42	99.615	-0.001		51.4	99.85	99.85		51.36	99.039	-0.00606		51.36	99.344	-0.00302
51.5	99.615	-0.000803098		51.49	99.85	99.85		51.44	99.041	-0.00606		51.44	99.345	-0.00302
51.59	99.615	-0.000602323		51.57	99.85	99.85		51.53	99.043	-0.00606		51.53	99.346	-0.00302
51.67	99.615	-0.000401548		51.66	99.85	99.85		51.61	99.044	-0.00505		51.61	99.347	-0.00302
51.75	99.615	-0.000200773		51.74	99.85	99.85		51.7	99.046	-0.00525		51.7	99.348	-0.00302
51.83	99.616	-0.001		51.83	99.85	99.85		51.78	99.048	-0.00545		51.78	99.349	-0.00302
51.91	99.616	-0.00080309		51.91	99.85	99.85		51.86	99.05	-0.00565		51.87	99.35	-0.00302
52	99.616	-0.000602317		52	99.85	99.85		51.95	99.052	-0.00586		51.95	99.351	-0.00302
52.08	99.616	-0.000401544		52.08	99.85	99.85		52.03	99.053	-0.00505		52.04	99.352	-0.00302
52.16	99.616	-0.000200771		52.16	99.85	99.85		52.12	99.055	-0.00525		52.12	99.353	-0.00302
52.24	99.616			52.25	99.85	99.85		52.21	99.057	-0.00545		52.21	99.354	-0.00302
52.32	99.616			52.33	99.85	99.85		52.29	99.059	-0.00565		52.29	99.355	-0.00302
52.41	99.617	-0.001		52.41	99.85	99.85		52.38	99.061	-0.00586		52.38	99.356	-0.00302
52.49	99.617	-0.000803082		52.49	99.85	99.85		52.46	99.062	-0.00505		52.46	99.357	-0.00302
52.57	99.617	-0.00060231		52.57	99.85	99.85		52.55	99.064	-0.00525		52.55	99.358	-0.00302
52.65	99.617	-0.00040154		52.65	99.85	99.85		52.63	99.066	-0.00545		52.63	99.359	-0.00302
52.74	99.617	-0.000200769		52.74	99.85	99.85		52.72	99.068	-0.00565		52.72	99.36	-0.00302
52.82	99.617			52.82	99.85	99.85		52.8	99.07	-0.00585		52.8	99.361	-0.00302
52.9	99.618	-0.001		52.9	99.85	99.85		52.89	99.072	-0.00606		52.89	99.362	-0.00302
52.98	99.618	-0.000803074		52.98	99.85	99.85		52.97	99.074	-0.00606		52.97	99.363	-0.00302
53.07	99.618	-0.000602304		53.06	99.849	99.8498		53.06	99.076	-0.00606		53.06	99.364	-0.00302
53.15	99.618	-0.000401535		53.14	99.85	99.8498		53.14	99.078	-0.00606		53.14	99.365	-0.00302
53.23	99.618	-0.000200767		53.22	99.85	99.8498		53.23	99.08	-0.00606		53.23	99.366	-0.00302
53.32	99.618			53.3	99.85	99.8498		53.31	99.081	-0.00505		53.31	99.367	-0.00302
53.4	99.618			53.38	99.85	99.8498		53.4	99.083	-0.00525		53.39	99.368	-0.00302
53.48	99.618			53.46	99.85	99.85		53.48	99.085	-0.00545		53.48	99.369	-0.00302
53.57	99.619	-0.001		53.55	99.85	99.85		53.56	99.087	-0.00565		53.56	99.371	-0.00403
53.65	99.619	-0.000803066		53.63	99.85	99.85		53.65	99.089	-0.00585		53.65	99.372	-0.00382
53.73	99.619	-0.000602298		53.71	99.85	99.85		53.73	99.091	-0.00606		53.73	99.373	-0.00362
53.82	99.619	-0.000401531		53.79	99.85	99.85		53.82	99.092	-0.00505		53.81	99.374	-0.00342
53.9	99.619	-0.000200765		53.87	99.851	99.8502		53.9	99.094	-0.00525		53.9	99.374	-0.00221
53.99	99.62	-0.001		53.95	99.851	99.8504		53.99	99.096	-0.00545		53.98	99.375	-0.00221
54.07	99.62	-0.000803058		54.03	99.851	99.8506		54.07	99.098	-0.00565		54.06	99.376	-0.00242
54.15	99.62	-0.000602292		54.12	99.851	99.8508		54.15	99.1	-0.00585		54.15	99.377	-0.00262
54.24	99.62	-0.000401527		54.2	99.851	99.851		54.24	99.102	-0.00605		54.23	99.378	-0.00282
54.32	99.62	-0.000200763		54.28	99.851	99.851		54.32	99.104	-0.00605		54.31	99.379	-0.00302
54.41	99.62			54.36	99.852	99.8512		54.4	99.106	-0.00605		54.39	99.38	-0.00302
54.49	99.62			54.44	99.852	99.8514		54.49	99.107	-0.00505		54.48	99.381	-0.00302
54.57	99.621	-0.001		54.53	99.852	99.8516		54.57	99.109	-0.00525		54.56	99.382	-0.00302
54.66	99.621	-0.00080305		54.61	99.852	99.8518		54.65	99.111	-0.00545		54.64	99.383	-0.00302
54.74	99.621	-0.000602286		54.69	99.852	99.852		54.74	99.113	-0.00565		54.73	99.384	-0.00302
54.82	99.621	-0.000401523		54.77	99.852	99.852		54.82	99.115	-0.00585		54.81	99.385	-0.00302
54.91	99.621	-0.000200761		54.86	99.852	99.852		54.9	99.117	-0.00605		54.89	99.386	-0.00302
54.99	99.621			54.94	99.852	99.852		54.99	99.118	-0.00504		54.97	99.387	-0.00302
55.08	99.621			55.02	99.852	99.852		55.07	99.12	-0.00525		55.06	99.388	-0.00302
55.16	99.621			55.11	99.852	99.852		55.15	99.122	-0.00545		55.14	99.389	-0.00302
55.24	99.622	-0.001		55.19	99.852	99.852		55.23	99.124	-0.00565		55.22	99.39	-0.00302
55.33	99.622	-0.000803042		55.27	99.852	99.852		55.32	99.126	-0.00585		55.3	99.39	-0.00201
55.41	99.622	-0.00060228		55.36	99.853	99.8522		55.4	99.128	-0.00605		55.38	99.391	-0.00221
55.49	99.622	-0.000401519		55.44	99.853	99.8524		55.48	99.13	-0.00605		55.47	99.392	-0.00241
55.58	99.622	-0.000200759		55.52	99.853	99.8526		55.56	99.132	-0.00605		55.55	99.393	-0.00262
55.66	99.622			55.61	99.853	99.8528		55.65	99.133	-0.00504		55.63	99.394	-0.00282
55.74	99.623	-0.001		55.69	99.853	99.853		55.73	99.135	-0.00525		55.71	99.395	-0.00302
55.83	99.623	-0.000803034		55.77	99.853	99.853		55.81	99.137	-0.00545		55.79	99.396	-0.00302
55.91	99.623	-0.000602274		55.86	99.853	99.853		55.89	99.139	-0.00565		55.88	99.396	-0.00201
55.99	99.623	-0.000401515		55.94	99.853	99.853		55.98	99.141	-0.00585		55.96	99.397	-0.00221
56.08	99.623	-0.000200757		56.02	99.853	99.853		56.06	99.143	-0.00605		56.04	99.398	-0.00241
56.16	99.623			56.11	99.853	99.853		56.14	99.145	-0.00605		56.12	99.399	-0.00262
56.24	99.623			56.19	99.853	99.853		56.22	99.147	-0.00605		56.2	99.4	-0.00282
56.32	99.624	-0.001		56.27	99.853	99.853		56.3	99.148	-0.00504		56.28	99.401	-0.00302
56.41	99.624	-0.000803026		56.36	99.853	99.853		56.39	99.15	-0.00524		56.37	99.402	-0.00302
56.49	99.624	-0.000602268		56.44	99.853	99.853		56.47	99.152	-0.00545		56.45	99.402	-0.00201
56.57	99.624	-0.000401511		56.52	99.853	99.853		56.55	99.154	-0.00565		56.53	99.403	-0.00221
56.65	99.624	-0.000200755		56.61	99.853	99.853		56.63	99.156	-0.00585		56.61	99.404	-0.00241
56.74	99.624			56.69	99.853	99.853		56.71	99.157	-0.00504		56.69	99.405	-0.00262
56.82	99.624			56.77	99.853	99.853		56.79	99.159	-0.00524		56.77	99.406	-0.00282
56.9	99.624			56.86	99.853	99.853		56.88	99.161	-0.00545		56.86	99.406	-0.00201
56.98	99.625	-0.001		56.94	99.853	99.853		56.96	99.163	-0.00565		56.94	99.407	-0.00221
57.07	99.625	-0.000803018		57.02	99.853	99.853		57.04	99.165	-0.00585		57.02	99.408	-0.00241
57.15	99.625	-0.000602262		57.11	99.853	99.853		57.12	99.167	-0.00605		57.1	99.409	-0.00262
57.23	99.625	-0.000401507		57.19	99.853	99.853		57.2	99.168	-0.00504		57.18	99.41	-0.00282
57.31	99.625	-0.000200753		57.27	99.853	99.853		57.28	99.17	-0.00524		57.26	99.411	-0.00302
57.4	99.625			57.36	99.853	99.853		57.37	99.172	-0.00545		57.35	99.412	-0.00302
57.48	99.625			57.44	99.853	99.853		57.45	99.174	-0.00565		57.43	99.413	-0.00302
57.56	99.625			57.52	99.854	99.8532		57.53	99.176	-0.00585		57.51	99.413	-0.00201
57.64	99.626	-0.001		57.6	99.854	99.8534		57.61	99.178	-0.00605		57.59	99.414	-0.00221
57.72	99.626	-0.00080301		57.69	99.854	99.8536		57.69	99.18	-0.00605		57.67	99.415	-0.00241
57.81	99.626	-0.000602256		57.77	99.854	99.8538		57.77	99.181	-0.00504		57.75	99.416	-0.00262
57.89	99.626	-0.000401503		57.85	99.854	99.854		57.85	99.183	-0.00524		57.83	99.417	-0.00282
57.97	99.626	-0.000200751		57.93	99.854	99.854		57.94	99.185	-0.00544		57.92	99.417	-0.00201
58.05	99.626			58.02	99.854	99.854		58.02	99.187	-0.00565		58	99.418	-0.00221
58.13	99.626			58.1	99.854	99.854		58.1	99.188	-0.00484		58.08	99.419	-0.00241
58.21	99.626			58.18	99.854	99.854		58.18	99.19	-0.00524		58.16	99.42	-0.00262
58.3	99.627	-0.001		58.26	99.854	99.854		58.26	99.192	-0.00544		58.24	99.421	-0.00282
58.38	99.627	-0.000803002		58.35	99.854	99.854		58.34	99.194	-0.00565		58.32	99.422	-0.00302
58.46	99.627	-0.00060225		58.43	99.854	99.854		58.42	99.196	-0.00585		58.4	99.423	-0.00302
58.54	99.627	-0.000401499		58.51	99.854	99.854		58.51	99.198	-0.00605		58.49	99.423	-0.00201
58.62	99.627	-0.000200749		58.59	99.854	99.854		58.59	99.199	-0.00504		58.57	99.424	-0.00221
58.7	99.627			58.68	99.855	99.8542		58.67	99.201	-0.00524		58.65	99.425	-0.00241
58.79	99.627			58.76	99.855	99.8544		58.75	99.203	-0.00544		58.73	99.426	-0.00262
58.87	99.628	-0.001		58.84	99.855	99.8546		58.83	99.205	-0.00565		58.81	99.427	-0.00282
58.95	99.628	-0.000802994		58.92	99.855	99.8548		58.91	99.207	-0.00585		58.89	99.427	-0.00201
59.03	99.628	-0.000602244		59	99.855	99.855		59	99.209	-0.00605		58.97	99.428	-0.00221
59.11	99.628	-0.000401495		59.09	99.855	99.855		59.08	99.21	-0.00504		59.06	99.429	-0.00241
59.19	99.628	-0.000200747		59.17	99.855	99.855		59.16	99.212	-0.00524		59.14	99.43	-0.00261
59.28	99.628			59.25	99.855	99.855		59.24	99.214	-0.00544		59.22	99.431	-0.00282
59.36	99.628			59.33	99.855	99.855		59.32	99.216	-0.00564		59.3	99.432	-0.00302
59.44	99.629	-0.001		59.41	99.855	99.855		59.4	99.218	-0.00585		59.38	99.432	-0.00201
59.52	99.629	-0.000802986		59.5	99.855	99.855		59.48	99.22	-0.00605		59.46	99.433	-0.00221
59.6	99.629	-0.000602238		59.58	99.855	99.855		59.57	99.222	-0.00605		59.54	99.434	-0.00241
59.68	99.629	-0.000401491		59.66	99.855	99.855		59.65	99.223	-0.00504		59.63	99.434	-0.00161
59.77	99.629	-0.000200745		59.74	99.855	99.855		59.73	99.225	-0.00524		59.71	99.435	-0.00201
59.85	99.629			59.82	99.855	99.855		59.81	99.227	-0.00544		59.79	99.436	-0.00241
59.93	99.629			59.91	99.855	99.855		59.89	99.229	-0.00564		59.87	99.436	-0.00161
60.01	99.63	-0.001		59.99	99.855	99.855		59.97	99.231	-0.00585		59.95	99.437	-0.00201
60.09	99.63	-0.000802977		60.07	99.856	99.8552		60.06	99.233	-0.00605		60.03	99.438	-0.00241
60.17	99.63	-0.000602232		60.15	99.856	99.8554		60.14	99.235	-0.00605		60.11	99.439	-0.00261
60.26	99.63	-0.000401487		60.23	99.856	99.8556		60.22	99.237	-0.00605		60.2	99.44	-0.00282
60.34	99.63	-0.000200743		60.31	99.856	99.8558		60.3	99.239	-0.00605		60.28	99.44	-0.00201
60.42	99.63			60.4	99.856	99.856		60.38	99.24	-0.00504		60.36	99.441	-0.00221
60.5	99.63			60.48	99.856	99.856		60.46	99.242	-0.00524		60.44	99.442	-0.00241
60.58	99.63			60.56	99.856	99.856		60.55	99.244	-0.00544		60.52	99.443	-0.00261
60.66	99.631	-0.001		60.64	99.856	99.856		60.63	99.246	-0.00564		60.6	99.444	-0.00282
60.75	99.631	-0.000802969		60.72	99.856	99.856		60.71	99.247	-0.00484		60.69	99.444	-0.00201
60.83	99.631	-0.000602226		60.81	99.856	99.856		60.79	99.249	-0.00524		60.77	99.445	-0.00221
60.91	99.631	-0.000401483		60.89	99.856	99.856		60.87	99.251	-0.00544		60.85	99.446	-0.00241
60.99	99.631	-0.000200741		60.97	99.856	99.856		60.95	99.253	-0.00564		60.93	99.446	-0.00161
61.07	99.631			61.05	99.856	99.856		61.04	99.255	-0.00584		61.01	99.447	-0.00201
61.16	99.631			61.13	99.856	99.856		61.12	99.256	-0.00504		61.09	99.447	-0.00141
61.24	99.631			61.21	99.857	99.8562		61.2	99.258	-0.00524		61.18	99.448	-0.00181
61.32	99.632	-0.001		61.3	99.857	99.8564		61.28	99.26	-0.00544		61.26	99.449	-0.00221
61.4	99.632	-0.000802961		61.38	99.857	99.8566		61.36	99.261	-0.00463		61.34	99.449	-0.00161
61.48	99.632	-0.00060222		61.46	99.857	99.8568		61.44	99.264	-0.00604		61.42	99.45	-0.00201
61.56	99.632	-0.000401479		61.54	99.857	99.857		61.53	99.265	-0.00524		61.5	99.451	-0.00241
61.65	99.632	-0.000200739		61.62	99.857	99.857		61.61	99.267	-0.00544		61.59	99.451	-0.00161
61.73	99.632			61.71	99.857	99.857		61.69	99.269	-0.00564		61.67	99.452	-0.00201
61.81	99.632			61.79	99.857	99.857		61.77	99.271	-0.00584		61.75	99.453	-0.00241
61.89	99.633	-0.001		61.87	99.857	99.857		61.85	99.273	-0.00584		61.83	99.454	-0.00261
61.97	99.633	-0.000802953		61.95	99.857	99.857		61.93	99.275	-0.00604		61.91	99.455	-0.00282
62.06	99.633	-0.000602214		62.03	99.857	99.857		62.02	99.277	-0.00604		61.99	99.455	-0.00201
62.14	99.633	-0.000401475		62.11	99.857	99.857		62.1	99.278	-0.00504		62.08	99.456	-0.00221
62.22	99.633	-0.000200737		62.2	99.857	99.857		62.18	99.28	-0.00524		62.16	99.457	-0.00241
62.3	99.633			62.28	99.857	99.857		62.26	99.282	-0.00544		62.24	99.458	-0.00261
62.38	99.633			62.36	99.857	99.857		62.34	99.284	-0.00564		62.32	99.458	-0.00181
62.46	99.633			62.44	99.857	99.857		62.43	99.286	-0.00584		62.4	99.459	-0.00221
62.55	99.634	-0.001		62.52	99.857	99.857		62.51	99.288	-0.00604		62.49	99.46	-0.00241
62.63	99.634	-0.000802945		62.61	99.858	99.8572		62.59	99.289	-0.00504		62.57	99.461	-0.00261
62.71	99.634	-0.000602208		62.69	99.858	99.8574		62.67	99.291	-0.00524		62.65	99.461	-0.00181
62.79	99.634	-0.000401471		62.77	99.858	99.8576		62.75	99.293	-0.00544		62.73	99.462	-0.00221
62.87	99.634	-0.000200735		62.85	99.858	99.8578		62.84	99.295	-0.00564		62.81	99.463	-0.00241
62.96	99.634			62.93	99.858	99.858		62.92	99.297	-0.00584		62.9	99.464	-0.00261
63.04	99.634			63.02	99.858	99.858		63	99.299	-0.00604		62.98	99.464	-0.00181
63.12	99.634			63.1	99.858	99.858		63.08	99.301	-0.00604		63.06	99.465	-0.00221
63.2	99.635	-0.001		63.18	99.858	99.858		63.16	99.302	-0.00504		63.14	99.465	-0.00141
63.28	99.635	-0.000802937		63.26	99.858	99.858		63.25	99.304	-0.00524		63.22	99.466	-0.00181
63.37	99.635	-0.000602202		63.34	99.858	99.858		63.33	99.306	-0.00544		63.31	99.467	-0.00221
63.45	99.635	-0.000401467		63.43	99.858	99.858		63.41	99.308	-0.00564		63.39	99.467	-0.00161
63.53	99.635	-0.000200733		63.51	99.858	99.858		63.49	99.31	-0.00584		63.47	99.468	-0.00201
63.61	99.635			63.59	99.858	99.858		63.57	99.311	-0.00503		63.55	99.469	-0.00241
63.69	99.636	-0.001		63.67	99.858	99.858		63.66	99.313	-0.00524		63.63	99.469	-0.00161
63.78	99.636	-0.000802929		63.75	99.859	99.8582		63.74	99.315	-0.00544		63.72	99.47	-0.00201
63.86	99.636	-0.000602196		63.84	99.859	99.8584		63.82	99.317	-0.00564		63.8	99.471	-0.00241
63.94	99.636	-0.000401463		63.92	99.859	99.8586		63.9	99.319	-0.00584		63.88	99.472	-0.00261
64.02	99.636	-0.000200731		64	99.859	99.8588		63.98	99.321	-0.00604		63.96	99.472	-0.00181
64.1	99.636			64.08	99.859	99.859		64.07	99.323	-0.00604		64.05	99.473	-0.00221
64.19	99.636			64.17	99.86	99.8592		64.15	99.325	-0.00604		64.13	99.474	-0.00241
64.27	99.637	-0.001		64.25	99.86	99.8594		64.23	99.326	-0.00503		64.21	99.474	-0.00161
64.35	99.637	-0.000802921		64.33	99.86	99.8596		64.31	99.328	-0.00524		64.29	99.475	-0.00201
64.43	99.637	-0.00060219		64.41	99.86	99.8598		64.4	99.33	-0.00544		64.37	99.476	-0.00241
64.52	99.637	-0.000401459		64.49	99.86	99.86		64.48	99.332	-0.00564		64.46	99.476	-0.00161
64.6	99.637	-0.000200729		64.58	99.86	99.86		64.56	99.334	-0.00584		64.54	99.477	-0.00201
64.68	99.638	-0.001		64.66	99.86	99.86		64.64	99.335	-0.00503		64.62	99.477	-0.00141
64.76	99.638	-0.000802913		64.74	99.86	99.86		64.72	99.337	-0.00523		64.7	99.478	-0.00181
64.84	99.638	-0.000602184		64.82	99.86	99.86		64.81	99.339	-0.00544		64.79	99.479	-0.00221
64.93	99.638	-0.000401455		64.9	99.86	99.86		64.89	99.341	-0.00564		64.87	99.479	-0.00161
65.01	99.638	-0.000200727		64.99	99.86	99.86		64.97	99.343	-0.00584		64.95	99.48	-0.00201
65.09	99.638			65.07	99.86	99.86		65.05	99.345	-0.00604		65.03	99.48	-0.00141
65.17	99.638			65.15	99.86	99.86		65.14	99.346	-0.00503		65.12	99.481	-0.00181
65.26	99.638			65.23	99.86	99.86		65.22	99.348	-0.00523		65.2	99.481	-0.00121
65.34	99.639	-0.001		65.32	99.86	99.86		65.3	99.35	-0.00544		65.28	99.482	-0.00181
65.42	99.639	-0.000802905		65.4	99.86	99.86		65.38	99.352	-0.00564		65.36	99.482	-0.00121
65.5	99.639	-0.000602177		65.48	99.86	99.86		65.46	99.354	-0.00584		65.45	99.483	-0.00181
65.59	99.639	-0.000401451		65.56	99.861	99.8602		65.55	99.355	-0.00503		65.53	99.484	-0.00221
65.67	99.639	-0.000200725		65.65	99.861	99.8604		65.63	99.357	-0.00523		65.61	99.484	-0.00161
65.75	99.639			65.73	99.861	99.8606		65.71	99.359	-0.00544		65.69	99.485	-0.00201
65.83	99.639			65.81	99.861	99.8608		65.79	99.361	-0.00564		65.78	99.486	-0.00241
65.91	99.639			65.89	99.861	99.861		65.88	99.363	-0.00584		65.86	99.486	-0.00161
66	99.639			65.98	99.861	99.861		65.96	99.365	-0.00604		65.94	99.487	-0.00201
66.08	99.64	-0.001		66.06	99.861	99.861		66.04	99.366	-0.00503		66.02	99.487	-0.00141
66.16	99.64	-0.000802897		66.14	99.861	99.861		66.12	99.368	-0.00523		66.11	99.488	-0.00181
66.24	99.64	-0.000602171		66.22	99.861	99.861		66.21	99.37	-0.00543		66.19	99.489	-0.00221
66.33	99.64	-0.000401447		66.31	99.861	99.861		66.29	99.372	-0.00564		66.27	99.489	-0.00161
66.41	99.64	-0.000200723		66.39	99.861	99.861		66.37	99.373	-0.00483		66.35	99.49	-0.00201
66.49	99.64			66.47	99.86	99.8608		66.45	99.375	-0.00523		66.44	99.491	-0.00241
66.57	99.64			66.55	99.86	99.8606		66.54	99.377	-0.00543		66.52	99.491	-0.00161
66.66	99.641	-0.001		66.64	99.86	99.8604		66.62	99.379	-0.00564		66.6	99.492	-0.00201
66.74	99.641	-0.000802889		66.72	99.86	99.8602		66.7	99.381	-0.00584		66.68	99.493	-0.00241
66.82	99.641	-0.000602165		66.8	99.86	99.86		66.79	99.382	-0.00503		66.77	99.493	-0.00161
66.9	99.641	-0.000401443		66.88	99.86	99.86		66.87	99.384	-0.00523		66.85	99.494	-0.00201
66.99	99.641	-0.000200721		66.97	99.861	99.8602		66.95	99.386	-0.00543		66.93	99.494	-0.00141
67.07	99.641			67.05	99.861	99.8604		67.03	99.388	-0.00563		67.02	99.495	-0.00181
67.15	99.642	-0.001		67.13	99.861	99.8606		67.12	99.389	-0.00483		67.1	99.496	-0.00221
67.24	99.642	-0.000802881		67.21	99.861	99.8608		67.2	99.391	-0.00523		67.18	99.496	-0.00161
67.32	99.642	-0.000602159		67.3	99.861	99.861		67.28	99.393	-0.00543		67.26	99.497	-0.00201
67.4	99.642	-0.000401439		67.38	99.861	99.861		67.36	99.395	-0.00563		67.35	99.497	-0.00141
67.48	99.642	-0.000200719		67.46	99.861	99.861		67.45	99.397	-0.00584		67.43	99.498	-0.00181
67.57	99.642			67.54	99.861	99.861		67.53	99.399	-0.00604		67.51	99.498	-0.00121
67.65	99.642			67.63	99.861	99.861		67.61	99.401	-0.00604		67.59	99.499	-0.00181
67.73	99.643	-0.001		67.71	99.861	99.861		67.69	99.402	-0.00503		67.68	99.499	-0.00121
67.81	99.643	-0.000802873		67.79	99.861	99.861		67.78	99.404	-0.00523		67.76	99.5	-0.00181
67.9	99.643	-0.000602153		67.87	99.861	99.861		67.86	99.406	-0.00543		67.84	99.5	-0.00121
67.98	99.643	-0.000401435		67.96	99.861	99.861		67.94	99.407	-0.00463		67.92	99.501	-0.00181
68.06	99.643	-0.000200717		68.04	99.861	99.861		68.03	99.409	-0.00503		68.01	99.502	-0.00221
68.14	99.643			68.12	99.862	99.8612		68.11	99.411	-0.00543		68.09	99.502	-0.00161
68.23	99.644	-0.001		68.21	99.862	99.8614		68.19	99.413	-0.00563		68.17	99.503	-0.00201
68.31	99.644	-0.000802865		68.29	99.862	99.8616		68.27	99.414	-0.00483		68.26	99.503	-0.00141
68.39	99.644	-0.000602147		68.37	99.861	99.8616		68.36	99.416	-0.00523		68.34	99.504	-0.00181
68.47	99.644	-0.000401431		68.45	99.862	99.8618		68.44	99.418	-0.00543		68.42	99.504	-0.00121
68.56	99.644	-0.000200715		68.54	99.862	99.8618		68.52	99.419	-0.00463		68.5	99.505	-0.00181
68.64	99.644			68.62	99.862	99.8618		68.6	99.421	-0.00503		68.59	99.505	-0.00121
68.72	99.644			68.7	99.862	99.8618		68.69	99.423	-0.00543		68.67	99.506	-0.00181
68.81	99.645	-0.001		68.78	99.862	99.862		68.77	99.425	-0.00563		68.75	99.506	-0.00121
68.89	99.645	-0.000802857		68.87	99.862	99.862		68.85	99.427	-0.00583		68.84	99.507	-0.00181
68.97	99.645	-0.000602141		68.95	99.862	99.862		68.94	99.429	-0.00603		68.92	99.507	-0.00121
69.05	99.645	-0.000401427		69.03	99.862	99.862		69.02	99.431	-0.00603		69	99.508	-0.00181
69.14	99.645	-0.000200713		69.12	99.862	99.862		69.1	99.433	-0.00603		69.08	99.508	-0.00121
69.22	99.645			69.2	99.862	99.862		69.18	99.434	-0.00503		69.17	99.509	-0.00181
69.3	99.645			69.28	99.862	99.862		69.27	99.436	-0.00523		69.25	99.509	-0.00121
69.39	99.645			69.36	99.862	99.862		69.35	99.438	-0.00543		69.33	99.51	-0.00181
69.47	99.646	-0.001		69.45	99.862	99.862		69.43	99.44	-0.00563		69.42	99.51	-0.00121
69.55	99.646	-0.000802849		69.53	99.862	99.862		69.52	99.442	-0.00583		69.5	99.511	-0.00181
69.63	99.646	-0.000602135		69.61	99.862	99.862		69.6	99.444	-0.00603		69.58	99.512	-0.00221
69.72	99.646	-0.000401423		69.7	99.862	99.862		69.68	99.446	-0.00603		69.66	99.512	-0.00161
69.8	99.646	-0.000200711		69.78	99.862	99.862		69.76	99.448	-0.00603		69.75	99.513	-0.00201
69.88	99.646			69.86	99.862	99.862		69.85	99.45	-0.00603		69.83	99.513	-0.00141
69.96	99.646			69.94	99.863	99.8622		69.93	99.452	-0.00603		69.91	99.514	-0.00181
70.05	99.647	-0.001		70.03	99.863	99.8624		70.01	99.454	-0.00603		70	99.515	-0.00221
70.13	99.647	-0.00080284		70.11	99.863	99.8626		70.1	99.455	-0.00503		70.08	99.515	-0.00161
70.21	99.647	-0.000602129		70.19	99.863	99.8628		70.18	99.458	-0.00623		70.16	99.515	-0.001
70.3	99.647	-0.000401419		70.27	99.863	99.863		70.26	99.46	-0.00623		70.24	99.516	-0.00161
70.38	99.647	-0.000200709		70.36	99.863	99.863		70.34	99.462	-0.00623		70.33	99.516	-0.001
70.46	99.647			70.44	99.863	99.863		70.43	99.463	-0.00523		70.41	99.517	-0.00161
70.54	99.648	-0.001		70.52	99.863	99.863		70.51	99.465	-0.00543		70.49	99.517	-0.00121
70.63	99.648	-0.000802832		70.61	99.863	99.863		70.59	99.467	-0.00543		70.58	99.518	-0.00181
70.71	99.648	-0.000602123		70.69	99.863	99.863		70.68	99.469	-0.00563		70.66	99.518	-0.00121
70.79	99.648	-0.000401415		70.77	99.863	99.863		70.76	99.471	-0.00583		70.74	99.519	-0.00181
70.88	99.648	-0.000200707		70.85	99.863	99.863		70.84	99.473	-0.00603		70.83	99.519	-0.00121
70.96	99.648			70.94	99.863	99.863		70.93	99.474	-0.00503		70.91	99.52	-0.00181
71.04	99.649	-0.001		71.02	99.863	99.863		71.01	99.476	-0.00523		70.99	99.52	-0.00121
71.12	99.649	-0.000802824		71.1	99.863	99.863		71.09	99.478	-0.00543		71.07	99.521	-0.00181
71.21	99.649	-0.000602117		71.19	99.863	99.863		71.17	99.48	-0.00563		71.16	99.521	-0.00121
71.29	99.649	-0.000401411		71.27	99.863	99.863		71.26	99.482	-0.00583		71.24	99.522	-0.00181
71.37	99.649	-0.000200705		71.35	99.863	99.863		71.34	99.483	-0.00503		71.32	99.522	-0.00121
71.46	99.649			71.43	99.863	99.863		71.42	99.485	-0.00523		71.41	99.522	-0.000803849
71.54	99.649			71.52	99.863	99.863		71.51	99.487	-0.00543		71.49	99.523	-0.00141
71.62	99.649			71.6	99.863	99.863		71.59	99.488	-0.00462		71.57	99.523	-0.001
71.71	99.649			71.68	99.863	99.863		71.67	99.49	-0.00503		71.66	99.524	-0.00161
71.79	99.65	-0.001		71.77	99.863	99.863		71.76	99.492	-0.00543		71.74	99.524	-0.00121
71.87	99.65	-0.000802816		71.85	99.864	99.8632		71.84	99.494	-0.00563		71.82	99.525	-0.00181
71.95	99.65	-0.000602111		71.93	99.864	99.8634		71.92	99.496	-0.00583		71.9	99.525	-0.00121
72.04	99.65	-0.000401407		72.02	99.864	99.8636		72	99.497	-0.00503		71.99	99.526	-0.00181
72.12	99.65	-0.000200703		72.1	99.864	99.8638		72.09	99.499	-0.00523		72.07	99.526	-0.00121
72.2	99.65			72.18	99.864	99.864		72.17	99.501	-0.00543		72.15	99.527	-0.00181
72.29	99.651	-0.001		72.26	99.864	99.864		72.25	99.502	-0.00462		72.24	99.527	-0.00121
72.37	99.651	-0.000802808		72.35	99.864	99.864		72.34	99.504	-0.00503		72.32	99.528	-0.00181
72.45	99.651	-0.000602105		72.43	99.864	99.864		72.42	99.506	-0.00543		72.4	99.528	-0.00121
72.54	99.651	-0.000401403		72.51	99.864	99.864		72.5	99.507	-0.00462		72.49	99.529	-0.00181
72.62	99.651	-0.000200701		72.6	99.865	99.8642		72.59	99.509	-0.00502		72.57	99.529	-0.00121
72.7	99.652	-0.001		72.68	99.865	99.8644		72.67	99.511	-0.00543		72.65	99.53	-0.00181
72.79	99.652	-0.0008028		72.76	99.865	99.8646		72.75	99.513	-0.00563		72.74	99.53	-0.00121
72.87	99.652	-0.000602099		72.85	99.865	99.8648		72.84	99.515	-0.00583		72.82	99.531	-0.00181
72.95	99.652	-0.000401398		72.93	99.865	99.865		72.92	99.517	-0.00603		72.9	99.531	-0.00121
73.03	99.652	-0.000200699		73.01	99.865	99.865		73	99.519	-0.00603		72.99	99.532	-0.00181
73.12	99.652			73.1	99.865	99.865		73.09	99.52	-0.00502		73.07	99.532	-0.00121
73.2	99.652			73.18	99.865	99.865		73.17	99.522	-0.00523		73.15	99.533	-0.00181
73.28	99.653	-0.001		73.26	99.865	99.865		73.25	99.524	-0.00543		73.23	99.533	-0.00121
73.37	99.653	-0.000802792		73.35	99.865	99.865		73.34	99.526	-0.00563		73.32	99.534	-0.00181
73.45	99.653	-0.000602093		73.43	99.865	99.865		73.42	99.527	-0.00482		73.4	99.534	-0.00121
73.53	99.653	-0.000401394		73.51	99.865	99.865		73.5	99.529	-0.00522		73.48	99.535	-0.00181
73.62	99.653	-0.000200697		73.59	99.865	99.865		73.59	99.531	-0.00543		73.57	99.535	-0.00121
73.7	99.653			73.68	99.865	99.865		73.67	99.533	-0.00563		73.65	99.536	-0.00181
73.78	99.654	-0.001		73.76	99.865	99.865		73.75	99.535	-0.00583		73.73	99.536	-0.00121
73.87	99.654	-0.000802784		73.84	99.866	99.8652		73.83	99.536	-0.00502		73.82	99.537	-0.00181
73.95	99.654	-0.000602087		73.93	99.866	99.8654		73.92	99.538	-0.00522		73.9	99.537	-0.00121
74.03	99.654	-0.00040139		74.01	99.866	99.8656		74	99.54	-0.00543		73.98	99.538	-0.00181
74.12	99.654	-0.000200695		74.09	99.866	99.8658		74.08	99.542	-0.00563		74.07	99.538	-0.00121
74.2	99.654			74.18	99.866	99.866		74.17	99.543	-0.00482		74.15	99.539	-0.00181
74.28	99.655	-0.001		74.26	99.866	99.866		74.25	99.545	-0.00522		74.23	99.539	-0.00121
74.37	99.655	-0.000802776		74.34	99.866	99.866		74.33	99.547	-0.00542		74.32	99.54	-0.00181
74.45	99.655	-0.000602081		74.43	99.866	99.866		74.42	99.548	-0.00462		74.4	99.54	-0.00121
74.53	99.655	-0.000401386		74.51	99.866	99.866		74.5	99.55	-0.00502		74.48	99.541	-0.00181
74.61	99.655	-0.000200693		74.59	99.866	99.866		74.58	99.552	-0.00542		74.57	99.541	-0.00121
74.7	99.655			74.68	99.866	99.866		74.67	99.554	-0.00563		74.65	99.541	-0.000803695
74.78	99.656	-0.001		74.76	99.867	99.8662		74.75	99.555	-0.00482		74.73	99.542	-0.00141
74.86	99.656	-0.000802768		74.84	99.867	99.8664		74.83	99.557	-0.00522		74.82	99.542	-0.001
74.95	99.656	-0.000602075		74.92	99.867	99.8666		74.92	99.559	-0.00542		74.9	99.543	-0.00161
75.03	99.656	-0.000401382		75.01	99.867	99.8668		75	99.561	-0.00563		74.98	99.543	-0.00121
75.11	99.657	-0.0012		75.09	99.867	99.867		75.08	99.562	-0.00482		75.07	99.543	-0.000803679
75.2	99.657	-0.00080276		75.17	99.867	99.867		75.17	99.564	-0.00522		75.15	99.544	-0.00141
75.28	99.657	-0.000602069		75.26	99.867	99.867		75.25	99.566	-0.00542		75.23	99.544	-0.001
75.36	99.657	-0.000401378		75.34	99.867	99.867		75.33	99.568	-0.00562		75.32	99.544	-0.000602752
75.45	99.657	-0.000200689		75.42	99.867	99.867		75.42	99.569	-0.00482		75.4	99.545	-0.00141
75.53	99.657			75.51	99.867	99.867		75.5	99.571	-0.00522		75.48	99.545	-0.001
75.61	99.657			75.59	99.867	99.867		75.58	99.573	-0.00542		75.57	99.546	-0.00161
75.7	99.658	-0.001		75.67	99.867	99.867		75.67	99.575	-0.00562		75.65	99.546	-0.00121
75.78	99.658	-0.000802752		75.76	99.867	99.867		75.75	99.576	-0.00482		75.73	99.547	-0.00181
75.86	99.658	-0.000602063		75.84	99.867	99.867		75.83	99.578	-0.00522		75.81	99.547	-0.00121
75.95	99.658	-0.000401374		75.92	99.867	99.867		75.92	99.58	-0.00542		75.9	99.548	-0.00181
76.03	99.658	-0.000200687		76.01	99.867	99.867		76	99.581	-0.00462		75.98	99.548	-0.00121
76.11	99.658			76.09	99.867	99.867		76.08	99.583	-0.00502		76.06	99.549	-0.00181
76.2	99.659	-0.001		76.17	99.867	99.867		76.16	99.585	-0.00542		76.15	99.549	-0.00121
76.28	99.659	-0.000802744		76.26	99.867	99.867		76.25	99.587	-0.00562		76.23	99.55	-0.00181
76.36	99.659	-0.000602057		76.34	99.867	99.867		76.33	99.588	-0.00482		76.31	99.55	-0.00121
76.45	99.659	-0.00040137		76.42	99.867	99.867		76.41	99.59	-0.00522		76.4	99.551	-0.00181
76.53	99.659	-0.000200685		76.51	99.867	99.867		76.5	99.592	-0.00542		76.48	99.551	-0.00121
76.61	99.66	-0.001		76.59	99.867	99.867		76.58	99.593	-0.00462		76.56	99.552	-0.00181
76.7	99.66	-0.000802736		76.67	99.867	99.867		76.66	99.595	-0.00502		76.65	99.552	-0.00121
76.78	99.66	-0.000602051		76.75	99.867	99.867		76.75	99.597	-0.00542		76.73	99.553	-0.00181
76.86	99.66	-0.000401366		76.84	99.867	99.867		76.83	99.599	-0.00562		76.81	99.553	-0.00121
76.95	99.66	-0.000200683		76.92	99.867	99.867		76.91	99.6	-0.00482		76.9	99.554	-0.00181
77.03	99.661	-0.001		77	99.867	99.867		77	99.602	-0.00522		76.98	99.554	-0.00121
77.11	99.661	-0.000802728		77.09	99.867	99.867		77.08	99.604	-0.00542		77.06	99.554	-0.00080359
77.2	99.661	-0.000602045		77.17	99.868	99.8672		77.16	99.606	-0.00562		77.15	99.555	-0.00141
77.28	99.661	-0.000401362		77.25	99.868	99.8674		77.25	99.607	-0.00482		77.23	99.555	-0.001
77.36	99.661	-0.000200681		77.34	99.868	99.8676		77.33	99.609	-0.00522		77.31	99.556	-0.00161
77.45	99.662	-0.001		77.42	99.868	99.8678		77.41	99.61	-0.00442		77.4	99.556	-0.00121
77.53	99.662	-0.00080272		77.5	99.868	99.868		77.5	99.612	-0.00482		77.48	99.556	-0.000803574
77.61	99.662	-0.000602039		77.59	99.868	99.868		77.58	99.613	-0.00422		77.56	99.557	-0.00141
77.69	99.662	-0.000401358		77.67	99.868	99.868		77.66	99.615	-0.00482		77.65	99.557	-0.001
77.78	99.662	-0.000200679		77.75	99.868	99.868		77.75	99.617	-0.00522		77.73	99.558	-0.00161
77.86	99.662			77.84	99.868	99.868		77.83	99.618	-0.00462		77.81	99.558	-0.00121
77.94	99.663	-0.001		77.92	99.868	99.868		77.91	99.62	-0.00502		77.9	99.558	-0.000803558
78.03	99.663	-0.000802712		78	99.868	99.868		78	99.622	-0.00542		77.98	99.559	-0.00141
78.11	99.663	-0.000602032		78.09	99.868	99.868		78.08	99.624	-0.00562		78.06	99.559	-0.001
78.19	99.663	-0.000401354		78.17	99.868	99.868		78.16	99.625	-0.00482		78.15	99.56	-0.00161
78.28	99.663	-0.000200677		78.25	99.868	99.868		78.25	99.627	-0.00522		78.23	99.56	-0.00121
78.36	99.664	-0.001		78.34	99.868	99.868		78.33	99.629	-0.00542		78.31	99.56	-0.000803542
78.44	99.664	-0.000802704		78.42	99.868	99.868		78.41	99.631	-0.00562		78.4	99.561	-0.00141
78.53	99.664	-0.000602026		78.5	99.868	99.868		78.5	99.632	-0.00482		78.48	99.561	-0.001
78.61	99.664	-0.00040135		78.59	99.868	99.868		78.58	99.634	-0.00522		78.56	99.562	-0.00161
78.69	99.664	-0.000200675		78.67	99.869	99.8682		78.66	99.635	-0.00442		78.65	99.562	-0.00121
78.78	99.664			78.75	99.869	99.8684		78.75	99.637	-0.00482		78.73	99.562	-0.000803526
78.86	99.665	-0.001		78.84	99.869	99.8686		78.83	99.639	-0.00522		78.81	99.563	-0.00141
78.94	99.665	-0.000802695		78.92	99.869	99.8688		78.91	99.64	-0.00462		78.9	99.563	-0.001
79.03	99.665	-0.00060202		79	99.869	99.869		79	99.642	-0.00502		78.98	99.564	-0.00161
79.11	99.665	-0.000401346		79.09	99.869	99.869		79.08	99.644	-0.00542		79.06	99.564	-0.00121
79.19	99.665	-0.000200673		79.17	99.869	99.869		79.16	99.645	-0.00462		79.15	99.564	-0.00080351
79.28	99.666	-0.001		79.25	99.869	99.869		79.25	99.647	-0.00502		79.23	99.565	-0.00141
79.36	99.666	-0.000802687		79.34	99.869	99.869		79.33	99.649	-0.00542		79.31	99.565	-0.001
79.44	99.666	-0.000602014		79.42	99.869	99.869		79.41	99.65	-0.00462		79.4	99.566	-0.00161
79.53	99.666	-0.000401342		79.5	99.869	99.869		79.5	99.652	-0.00502		79.48	99.566	-0.00121
79.61	99.666	-0.000200671		79.59	99.869	99.869		79.58	99.654	-0.00542		79.56	99.567	-0.00181
79.69	99.667	-0.001		79.67	99.869	99.869		79.66	99.655	-0.00462		79.65	99.567	-0.00121
79.78	99.667	-0.000802679		79.75	99.869	99.869		79.75	99.657	-0.00502		79.73	99.568	-0.00181
79.86	99.667	-0.000602008		79.84	99.869	99.869		79.83	99.659	-0.00542		79.81	99.568	-0.00121
79.94	99.667	-0.000401338		79.92	99.869	99.869		79.91	99.66	-0.00462		79.9	99.569	-0.00181
80.03	99.668	-0.0012		80	99.87	99.8692		80	99.662	-0.00502		79.98	99.569	-0.00121
80.11	99.668	-0.000802671		80.09	99.87	99.8694		80.08	99.664	-0.00542		80.06	99.569	-0.000803469
80.19	99.668	-0.000602002		80.17	99.87	99.8696		80.16	99.665	-0.00462		80.15	99.57	-0.00141
80.28	99.668	-0.000401334		80.25	99.87	99.8698		80.25	99.667	-0.00502		80.23	99.57	-0.001
80.36	99.669	-0.0012		80.33	99.87	99.87		80.33	99.669	-0.00542		80.31	99.571	-0.00161
80.44	99.669	-0.000802663		80.42	99.87	99.87		80.41	99.67	-0.00462		80.4	99.571	-0.00121
80.53	99.669	-0.000601996		80.5	99.87	99.87		80.5	99.672	-0.00502		80.48	99.571	-0.000803453
80.61	99.669	-0.00040133		80.58	99.87	99.87		80.58	99.673	-0.00441		80.56	99.572	-0.00141
80.69	99.669	-0.000200665		80.67	99.87	99.87		80.66	99.675	-0.00482		80.65	99.572	-0.001
80.78	99.67	-0.001		80.75	99.87	99.87		80.75	99.677	-0.00522		80.73	99.572	-0.000602583
80.86	99.67	-0.000802655		80.84	99.87	99.87		80.83	99.678	-0.00462		80.81	99.573	-0.00141
80.94	99.67	-0.00060199		80.92	99.87	99.87		80.91	99.68	-0.00502		80.9	99.573	-0.001
81.03	99.67	-0.000401326		81	99.87	99.87		81	99.681	-0.00441		80.98	99.574	-0.00161
81.11	99.671	-0.0012		81.09	99.87	99.87		81.08	99.683	-0.00482		81.06	99.574	-0.00121
81.19	99.671	-0.000802647		81.17	99.87	99.87		81.16	99.684	-0.00421		81.15	99.575	-0.00181
81.28	99.671	-0.000601984		81.25	99.871	99.8702		81.25	99.686	-0.00482		81.23	99.575	-0.00121
81.36	99.671	-0.000401322		81.34	99.871	99.8704		81.33	99.687	-0.00421		81.31	99.575	-0.000803421
81.44	99.671	-0.000200661		81.42	99.871	99.8706		81.41	99.689	-0.00482		81.4	99.576	-0.00141
81.53	99.672	-0.001		81.5	99.871	99.8708		81.5	99.69	-0.00421		81.48	99.576	-0.001
81.61	99.672	-0.000802639		81.59	99.871	99.871		81.58	99.692	-0.00482		81.56	99.577	-0.00161
81.69	99.672	-0.000601978		81.67	99.871	99.871		81.66	99.694	-0.00522		81.65	99.577	-0.00121
81.78	99.672	-0.000401318		81.75	99.871	99.871		81.75	99.695	-0.00461		81.73	99.577	-0.000803405
81.86	99.672	-0.000200659		81.84	99.871	99.871		81.83	99.697	-0.00502		81.81	99.578	-0.00141
81.94	99.673	-0.001		81.92	99.87	99.8708		81.91	99.698	-0.00441		81.9	99.578	-0.001
82.03	99.673	-0.000802631		82	99.87	99.8706		82	99.7	-0.00481		81.98	99.578	-0.000602546
82.11	99.673	-0.000601972		82.09	99.87	99.8704		82.08	99.702	-0.00522		82.06	99.579	-0.00141
82.19	99.673	-0.000401314		82.17	99.87	99.8702		82.16	99.703	-0.00461		82.15	99.579	-0.001
82.28	99.674	-0.0012		82.25	99.87	99.87		82.25	99.705	-0.00502		82.23	99.579	-0.00060254
82.36	99.674	-0.000802623		82.34	99.871	99.8702		82.33	99.706	-0.00441		82.31	99.58	-0.00141
82.44	99.674	-0.000601966		82.42	99.871	99.8704		82.41	99.708	-0.00481		82.4	99.58	-0.001
82.53	99.674	-0.00040131		82.5	99.871	99.8706		82.49	99.709	-0.00421		82.48	99.58	-0.000602534
82.61	99.675	-0.0012		82.58	99.871	99.8708		82.58	99.711	-0.00481		82.56	99.581	-0.00141
82.69	99.675	-0.000802615		82.67	99.871	99.871		82.66	99.713	-0.00522		82.65	99.581	-0.001
82.78	99.675	-0.00060196		82.75	99.871	99.871		82.74	99.714	-0.00461		82.73	99.582	-0.00161
82.86	99.675	-0.000401306		82.83	99.871	99.871		82.83	99.716	-0.00501		82.81	99.582	-0.00121
82.94	99.676	-0.0012		82.92	99.871	99.871		82.91	99.717	-0.00441		82.9	99.583	-0.00181
83.03	99.676	-0.000802607		83	99.871	99.871		82.99	99.719	-0.00481		82.98	99.583	-0.00121
83.11	99.676	-0.000601954		83.08	99.871	99.871		83.08	99.72	-0.00421		83.06	99.583	-0.000803356
83.19	99.676	-0.000401302		83.17	99.871	99.871		83.16	99.722	-0.00481		83.15	99.584	-0.00141
83.28	99.676	-0.000200651		83.25	99.871	99.871		83.24	99.724	-0.00521		83.23	99.584	-0.001
83.36	99.677	-0.001		83.33	99.871	99.871		83.33	99.725	-0.00461		83.31	99.584	-0.00060251
83.44	99.677	-0.000802599		83.42	99.871	99.871		83.41	99.727	-0.00501		83.4	99.585	-0.00141
83.53	99.677	-0.000601948		83.5	99.872	99.8712		83.49	99.728	-0.00441		83.48	99.585	-0.001
83.61	99.677	-0.000401298		83.58	99.872	99.8714		83.58	99.73	-0.00481		83.56	99.585	-0.000602504
83.69	99.677	-0.000200648		83.67	99.872	99.8716		83.66	99.731	-0.00421		83.65	99.586	-0.00141
83.78	99.678	-0.001		83.75	99.872	99.8718		83.74	99.733	-0.00481		83.73	99.586	-0.001
83.86	99.678	-0.000802591		83.83	99.872	99.872		83.83	99.734	-0.00421		83.81	99.587	-0.00161
83.94	99.678	-0.000601942		83.92	99.872	99.872		83.91	99.736	-0.00481		83.9	99.587	-0.0012
84.03	99.679	-0.0014		84	99.872	99.872		84	99.737	-0.00421		83.98	99.587	-0.000803324
84.11	99.679	-0.001		84.08	99.872	99.872		84.08	99.739	-0.00481		84.06	99.588	-0.00141
84.19	99.679	-0.000601936		84.17	99.872	99.872		84.16	99.74	-0.00421		84.15	99.588	-0.001
84.28	99.679	-0.00040129		84.25	99.872	99.872		84.25	99.742	-0.00481		84.23	99.588	-0.000602486
84.36	99.68	-0.0012		84.33	99.872	99.872		84.33	99.743	-0.00421		84.31	99.588	-0.000401656
84.44	99.68	-0.000802575		84.42	99.872	99.872		84.41	99.745	-0.00481		84.4	99.589	-0.0012
84.53	99.68	-0.00060193		84.5	99.872	99.872		84.49	99.746	-0.00421		84.48	99.589	-0.000803308
84.61	99.68	-0.000401286		84.58	99.873	99.8722		84.58	99.747	-0.00381		84.56	99.589	-0.00060248
84.69	99.681	-0.0012		84.67	99.873	99.8724		84.66	99.749	-0.00441		84.65	99.59	-0.00141
84.78	99.681	-0.000802567		84.75	99.873	99.8726		84.74	99.75	-0.00401		84.73	99.59	-0.001
84.86	99.681	-0.000601924		84.83	99.873	99.8728		84.83	99.752	-0.00461		84.81	99.591	-0.00161
84.94	99.681	-0.000401282		84.92	99.873	99.873		84.91	99.753	-0.00421		84.9	99.591	-0.0012
85.03	99.682	-0.0012		85	99.873	99.873		84.99	99.754	-0.00381		84.98	99.591	-0.000803292
85.11	99.682	-0.000802559		85.08	99.873	99.873		85.08	99.756	-0.00441		85.06	99.592	-0.00141
85.19	99.682	-0.000601918		85.17	99.873	99.873		85.16	99.757	-0.00401		85.15	99.592	-0.001
85.28	99.682	-0.000401278		85.25	99.873	99.873		85.24	99.759	-0.00461		85.23	99.592	-0.000602462
85.36	99.682	-0.000200638		85.33	99.873	99.873		85.33	99.76	-0.00421		85.31	99.593	-0.00141
85.44	99.683	-0.001		85.42	99.874	99.8732		85.41	99.762	-0.00481		85.4	99.593	-0.001
85.53	99.683	-0.000802551		85.5	99.874	99.8734		85.49	99.763	-0.00421		85.48	99.593	-0.000602456
85.61	99.683	-0.000601912		85.58	99.874	99.8736		85.58	99.765	-0.00481		85.56	99.594	-0.00141
85.69	99.684	-0.0014		85.67	99.874	99.8738		85.66	99.766	-0.00421		85.64	99.594	-0.001
85.78	99.684	-0.001		85.75	99.874	99.874		85.74	99.768	-0.00481		85.73	99.595	-0.00161
85.86	99.684	-0.000601906		85.83	99.874	99.874		85.83	99.769	-0.00421		85.81	99.595	-0.0012
85.94	99.684	-0.00040127		85.92	99.874	99.874		85.91	99.771	-0.00481		85.89	99.595	-0.00080326
86.02	99.685	-0.0012		86	99.874	99.874		85.99	99.772	-0.00421		85.98	99.596	-0.00141
86.11	99.685	-0.000802534		86.08	99.874	99.874		86.08	99.774	-0.00481		86.06	99.596	-0.001
86.19	99.685	-0.0006019		86.17	99.874	99.874		86.16	99.775	-0.00421		86.14	99.596	-0.000602437
86.27	99.685	-0.000401266		86.25	99.874	99.874		86.24	99.777	-0.00481		86.23	99.597	-0.00141
86.36	99.686	-0.0012		86.33	99.874	99.874		86.33	99.778	-0.00421		86.31	99.597	-0.001
86.44	99.686	-0.000802526		86.42	99.874	99.874		86.41	99.779	-0.00381		86.39	99.597	-0.000602431
86.52	99.686	-0.000601894		86.5	99.874	99.874		86.49	99.781	-0.00441		86.48	99.598	-0.00141
86.61	99.686	-0.000401262		86.58	99.874	99.874		86.58	99.782	-0.00401		86.56	99.598	-0.001
86.69	99.687	-0.0012		86.67	99.874	99.874		86.66	99.784	-0.00461		86.64	99.599	-0.00161
86.77	99.687	-0.000802518		86.75	99.874	99.874		86.74	99.785	-0.00421		86.73	99.599	-0.0012
86.86	99.687	-0.000601888		86.83	99.874	99.874		86.83	99.786	-0.00381		86.81	99.599	-0.000803227
86.94	99.687	-0.000401258		86.92	99.874	99.874		86.91	99.788	-0.00441		86.89	99.6	-0.00141
87.02	99.688	-0.0012		87	99.875	99.8742		86.99	99.789	-0.00401		86.98	99.6	-0.001
87.11	99.688	-0.00080251		87.08	99.875	99.8744		87.08	99.791	-0.00461		87.06	99.601	-0.00161
87.19	99.688	-0.000601881		87.17	99.875	99.8746		87.16	99.792	-0.00421		87.14	99.601	-0.0012
87.27	99.689	-0.0014		87.25	99.875	99.8748		87.24	99.794	-0.00481		87.23	99.601	-0.000803211
87.36	99.689	-0.001		87.33	99.875	99.875		87.33	99.795	-0.00421		87.31	99.602	-0.00141
87.44	99.689	-0.000601875		87.42	99.875	99.875		87.41	99.797	-0.00481		87.39	99.602	-0.001
87.52	99.689	-0.000401249		87.5	99.875	99.875		87.49	99.798	-0.00421		87.48	99.603	-0.00161
87.6	99.69	-0.0012		87.58	99.875	99.875		87.58	99.799	-0.00381		87.56	99.603	-0.0012
87.69	99.69	-0.000802494		87.67	99.875	99.875		87.66	99.801	-0.00441		87.64	99.603	-0.000803195
87.77	99.69	-0.000601869		87.75	99.875	99.875		87.74	99.802	-0.00401		87.73	99.604	-0.00141
87.85	99.69	-0.000401245		87.83	99.875	99.875		87.83	99.803	-0.00361		87.81	99.604	-0.001
87.94	99.691	-0.0012		87.92	99.875	99.875		87.91	99.805	-0.00441		87.89	99.604	-0.000602389
88.02	99.691	-0.000802486		88	99.875	99.875		87.99	99.806	-0.00401		87.98	99.605	-0.00141
88.1	99.691	-0.000601863		88.08	99.875	99.875		88.08	99.807	-0.00361		88.06	99.605	-0.001
88.19	99.692	-0.0014		88.17	99.875	99.875		88.16	99.809	-0.00441		88.14	99.605	-0.000602383
88.27	99.692	-0.001		88.25	99.876	99.8752		88.24	99.81	-0.00401		88.23	99.606	-0.00141
88.35	99.692	-0.000601857		88.33	99.876	99.8754		88.33	99.811	-0.00361		88.31	99.606	-0.001
88.44	99.692	-0.000401237		88.42	99.876	99.8756		88.41	99.813	-0.00441		88.39	99.606	-0.000602377
88.52	99.693	-0.0012		88.5	99.876	99.8758		88.49	99.814	-0.00401		88.48	99.607	-0.00141
88.61	99.693	-0.00080247		88.58	99.876	99.876		88.58	99.815	-0.00361		88.56	99.607	-0.001
88.69	99.693	-0.000601851		88.67	99.876	99.876		88.66	99.817	-0.00441		88.64	99.607	-0.000602371
88.77	99.694	-0.0014		88.75	99.876	99.876		88.74	99.818	-0.00401		88.73	99.607	-0.00040158
88.86	99.694	-0.001		88.83	99.876	99.876		88.83	99.819	-0.00361		88.81	99.608	-0.0012
88.94	99.694	-0.000601845		88.92	99.876	99.876		88.91	99.82	-0.00341		88.89	99.608	-0.000803155
89.02	99.694	-0.000401229		89	99.876	99.876		88.99	99.822	-0.00421		88.98	99.608	-0.000602365
89.11	99.695	-0.0012		89.08	99.876	99.876		89.08	99.823	-0.00381		89.06	99.609	-0.00141
89.19	99.695	-0.000802454		89.17	99.876	99.876		89.16	99.824	-0.00361		89.14	99.609	-0.001
89.27	99.695	-0.000601839		89.25	99.876	99.876		89.24	99.826	-0.00441		89.23	99.609	-0.000602359
89.36	99.696	-0.0014		89.33	99.876	99.876		89.33	99.827	-0.00401		89.31	99.61	-0.00141
89.44	99.696	-0.001		89.42	99.876	99.876		89.41	99.828	-0.00361		89.39	99.61	-0.001
89.52	99.696	-0.000601833		89.5	99.876	99.876		89.49	99.83	-0.00441		89.48	99.611	-0.00161
89.61	99.696	-0.000401221		89.58	99.877	99.8762		89.58	99.831	-0.00401		89.56	99.611	-0.0012
89.69	99.697	-0.0012		89.67	99.877	99.8764		89.66	99.833	-0.00461		89.65	99.612	-0.00181
89.77	99.697	-0.000802438		89.75	99.877	99.8766		89.75	99.834	-0.00421		89.73	99.612	-0.0012
89.86	99.697	-0.000601827		89.83	99.877	99.8768		89.83	99.835	-0.00381		89.81	99.613	-0.00181
89.94	99.698	-0.0014		89.92	99.877	99.877		89.91	99.836	-0.00341		89.9	99.613	-0.0012
90.03	99.698	-0.001		90	99.877	99.877		90	99.838	-0.00421		89.98	99.613	-0.000803114
90.11	99.698	-0.000601821		90.09	99.877	99.877		90.08	99.839	-0.00381		90.06	99.614	-0.00141
90.19	99.698	-0.000401213		90.17	99.877	99.877		90.16	99.841	-0.00461		90.15	99.614	-0.001
90.28	99.698	-0.000200606		90.25	99.877	99.877		90.25	99.842	-0.00421		90.23	99.614	-0.000602329
90.36	99.699	-0.001		90.34	99.877	99.877		90.33	99.843	-0.00381		90.31	99.615	-0.00141
90.44	99.699	-0.000802422		90.42	99.877	99.877		90.41	99.844	-0.00341		90.4	99.615	-0.001
90.53	99.699	-0.000601815		90.5	99.877	99.877		90.5	99.845	-0.00321		90.48	99.615	-0.000602323
90.61	99.7	-0.0014		90.59	99.877	99.877		90.58	99.847	-0.00401		90.56	99.616	-0.00141
90.69	99.7	-0.001		90.67	99.877	99.877		90.66	99.848	-0.00381		90.65	99.616	-0.001
90.78	99.7	-0.000601809		90.75	99.878	99.8772		90.75	99.849	-0.00361		90.73	99.616	-0.000602317
90.86	99.701	-0.0014		90.84	99.878	99.8774		90.83	99.85	-0.00341		90.81	99.616	-0.000401544
90.94	99.701	-0.001		90.92	99.878	99.8776		90.91	99.852	-0.00421		90.9	99.617	-0.0012
91.03	99.701	-0.000601803		91	99.878	99.8778		91	99.853	-0.00381		90.98	99.617	-0.000803082
91.11	99.701	-0.000401201		91.09	99.878	99.878		91.08	99.854	-0.00361		91.06	99.618	-0.00161
91.2	99.702	-0.0012		91.17	99.878	99.878		91.16	99.855	-0.00341		91.15	99.618	-0.0012
91.28	99.702	-0.000802398		91.25	99.878	99.878		91.25	99.857	-0.00421		91.23	99.618	-0.000803074
91.36	99.702	-0.000601797		91.34	99.878	99.878		91.33	99.858	-0.00381		91.32	99.619	-0.00141
91.45	99.702	-0.000401197		91.42	99.879	99.8782		91.41	99.859	-0.00361		91.4	99.619	-0.001
91.53	99.703	-0.0012		91.5	99.879	99.8784		91.5	99.86	-0.0034		91.48	99.619	-0.000602298
91.61	99.703	-0.00080239		91.59	99.879	99.8786		91.58	99.861	-0.0032		91.57	99.619	-0.000401531
91.7	99.703	-0.000601791		91.67	99.879	99.8788		91.67	99.863	-0.00401		91.65	99.62	-0.0012
91.78	99.704	-0.0014		91.75	99.879	99.879		91.75	99.864	-0.00381		91.73	99.62	-0.000803058
91.86	99.704	-0.001		91.84	99.879	99.879		91.83	99.865	-0.0036		91.82	99.62	-0.000602292
91.95	99.704	-0.000601785		91.92	99.879	99.879		91.92	99.866	-0.0034		91.9	99.621	-0.00141
92.03	99.704	-0.000401189		92	99.879	99.879		92	99.868	-0.00421		91.98	99.621	-0.001
92.11	99.705	-0.0012		92.09	99.879	99.879		92.08	99.869	-0.00381		92.07	99.621	-0.000602286
92.2	99.705	-0.000802373		92.17	99.879	99.879		92.17	99.87	-0.0036		92.15	99.622	-0.00141
92.28	99.705	-0.000601779		92.25	99.879	99.879		92.25	99.871	-0.0034		92.23	99.622	-0.001
92.36	99.706	-0.0014		92.34	99.879	99.879		92.33	99.873	-0.00421		92.32	99.622	-0.00060228
92.45	99.706	-0.001		92.42	99.879	99.879		92.42	99.874	-0.0038		92.4	99.623	-0.00141
92.53	99.706	-0.000601773		92.5	99.879	99.879		92.5	99.875	-0.0036		92.48	99.623	-0.001
92.61	99.707	-0.0014		92.59	99.879	99.879		92.58	99.876	-0.0034		92.57	99.623	-0.000602274
92.7	99.707	-0.001		92.67	99.88	99.8792		92.67	99.878	-0.00421		92.65	99.624	-0.00141
92.78	99.707	-0.000601767		92.75	99.88	99.8794		92.75	99.879	-0.0038		92.73	99.624	-0.001
92.86	99.708	-0.0014		92.84	99.88	99.8796		92.83	99.88	-0.0036		92.82	99.624	-0.000602268
92.95	99.708	-0.001		92.92	99.88	99.8798		92.92	99.881	-0.0034		92.9	99.624	-0.000401511
93.03	99.708	-0.000601761		93	99.88	99.88		93	99.882	-0.0032		92.98	99.625	-0.0012
93.11	99.709	-0.0014		93.09	99.88	99.88		93.08	99.884	-0.004		93.07	99.625	-0.000803018
93.2	99.709	-0.001		93.17	99.88	99.88		93.17	99.885	-0.0038		93.15	99.625	-0.000602262
93.28	99.709	-0.000601755		93.25	99.88	99.88		93.25	99.886	-0.0036		93.23	99.626	-0.00141
93.36	99.71	-0.0014		93.34	99.88	99.88		93.33	99.887	-0.0034		93.32	99.626	-0.001
93.45	99.71	-0.001		93.42	99.88	99.88		93.42	99.888	-0.0032		93.4	99.626	-0.000602256
93.53	99.71	-0.000601749		93.5	99.88	99.88		93.5	99.889	-0.003		93.48	99.627	-0.00141
93.61	99.711	-0.0014		93.59	99.88	99.88		93.58	99.891	-0.004		93.57	99.627	-0.001
93.7	99.711	-0.001		93.67	99.88	99.88		93.67	99.892	-0.0038		93.65	99.627	-0.00060225
93.78	99.711	-0.000601743		93.75	99.88	99.88		93.75	99.893	-0.0036		93.73	99.628	-0.00141
93.86	99.712	-0.0014		93.84	99.88	99.88		93.83	99.894	-0.0034		93.82	99.628	-0.001
93.95	99.712	-0.001		93.92	99.88	99.88		93.92	99.896	-0.0042		93.9	99.628	-0.000602244
94.03	99.712	-0.000601737		94	99.88	99.88		94	99.897	-0.0038		93.98	99.629	-0.00141
94.11	99.712	-0.000401157		94.09	99.88	99.88		94.08	99.898	-0.0036		94.07	99.629	-0.001
94.2	99.713	-0.0012		94.17	99.88	99.88		94.17	99.899	-0.0034		94.15	99.629	-0.000602238
94.28	99.713	-0.000802309		94.25	99.88	99.88		94.25	99.9	-0.0032		94.23	99.63	-0.00141
94.36	99.714	-0.0016		94.34	99.881	99.8802		94.33	99.902	-0.004		94.32	99.63	-0.001
94.45	99.714	-0.0012		94.42	99.881	99.8804		94.42	99.903	-0.0038		94.4	99.63	-0.000602232
94.53	99.714	-0.000802301		94.51	99.881	99.8806		94.5	99.904	-0.0036		94.48	99.631	-0.00141
94.61	99.714	-0.000401149		94.59	99.881	99.8808		94.58	99.905	-0.0034		94.57	99.631	-0.001
94.7	99.715	-0.0012		94.67	99.881	99.881		94.67	99.906	-0.0032		94.65	99.631	-0.000602226
94.78	99.715	-0.000802293		94.76	99.881	99.881		94.75	99.908	-0.004		94.73	99.632	-0.00141
94.86	99.715	-0.000601719		94.84	99.881	99.881		94.83	99.909	-0.0038		94.82	99.632	-0.001
94.95	99.716	-0.0014		94.92	99.881	99.881		94.92	99.91	-0.0036		94.9	99.632	-0.00060222
95.03	99.716	-0.001		95.01	99.881	99.881		95	99.911	-0.0034		94.99	99.633	-0.00141
95.11	99.716	-0.000601712		95.09	99.881	99.881		95.08	99.912	-0.0032		95.07	99.633	-0.001
95.2	99.717	-0.0014		95.17	99.881	99.881		95.17	99.913	-0.003		95.15	99.633	-0.000602214
95.28	99.717	-0.001		95.26	99.881	99.881		95.25	99.915	-0.004		95.24	99.634	-0.00141
95.36	99.717	-0.000601706		95.34	99.881	99.881		95.33	99.916	-0.0038		95.32	99.634	-0.001
95.45	99.718	-0.0014		95.42	99.881	99.881		95.42	99.917	-0.0036		95.4	99.634	-0.000602208
95.53	99.718	-0.001		95.51	99.882	99.8812		95.5	99.918	-0.0034		95.49	99.635	-0.00141
95.61	99.718	-0.0006017		95.59	99.882	99.8814		95.58	99.919	-0.0032		95.57	99.635	-0.001
95.7	99.719	-0.0014		95.67	99.882	99.8816		95.67	99.92	-0.003		95.65	99.636	-0.00161
95.78	99.719	-0.001		95.76	99.882	99.8818		95.75	99.921	-0.003		95.74	99.636	-0.0012
95.86	99.72	-0.0016		95.84	99.882	99.882		95.83	99.923	-0.004		95.82	99.636	-0.000802929
95.95	99.72	-0.0012		95.92	99.882	99.882		95.92	99.924	-0.0038		95.9	99.637	-0.00141
96.03	99.72	-0.000802253		96.01	99.882	99.882		96	99.925	-0.0036		95.99	99.637	-0.001
96.11	99.721	-0.0014		96.09	99.882	99.882		96.08	99.926	-0.0034		96.07	99.637	-0.00060219
96.2	99.721	-0.001		96.17	99.882	99.882		96.17	99.927	-0.0032		96.15	99.638	-0.00141
96.28	99.721	-0.000601682		96.26	99.882	99.882		96.25	99.928	-0.003		96.24	99.638	-0.001
96.36	99.722	-0.0014		96.34	99.882	99.882		96.33	99.929	-0.003		96.32	99.638	-0.000602184
96.45	99.722	-0.001		96.42	99.882	99.882		96.42	99.93	-0.003		96.4	99.639	-0.00141
96.53	99.723	-0.0016		96.51	99.882	99.882		96.5	99.932	-0.004		96.49	99.639	-0.001
96.61	99.723	-0.0012		96.59	99.882	99.882		96.58	99.933	-0.0038		96.57	99.639	-0.000602177
96.7	99.723	-0.000802229		96.67	99.882	99.882		96.67	99.934	-0.0036		96.65	99.64	-0.00141
96.78	99.724	-0.0014		96.76	99.882	99.882		96.75	99.935	-0.0034		96.74	99.64	-0.001
96.86	99.724	-0.001		96.84	99.882	99.882		96.83	99.936	-0.0032		96.82	99.64	-0.000602171
96.95	99.724	-0.000601664		96.92	99.883	99.8822		96.92	99.938	-0.004		96.9	99.641	-0.00141
97.03	99.724	-0.000401109		97.01	99.883	99.8824		97	99.939	-0.0038		96.99	99.641	-0.001
97.11	99.725	-0.0012		97.09	99.883	99.8826		97.08	99.94	-0.0036		97.07	99.641	-0.000602165
97.2	99.725	-0.000802213		97.17	99.883	99.8828		97.17	99.941	-0.0034		97.15	99.642	-0.00141
97.28	99.725	-0.000601658		97.26	99.883	99.883		97.25	99.942	-0.0032		97.24	99.642	-0.001
97.36	99.726	-0.0014		97.34	99.883	99.883		97.33	99.943	-0.003		97.32	99.642	-0.000602159
97.45	99.726	-0.001		97.43	99.883	99.883		97.42	99.944	-0.003		97.4	99.643	-0.00141
97.53	99.727	-0.0016		97.51	99.884	99.8832		97.5	99.946	-0.004		97.49	99.643	-0.001
97.61	99.727	-0.0012		97.59	99.884	99.8834		97.58	99.947	-0.0038		97.57	99.643	-0.000602153
97.7	99.727	-0.000802196		97.68	99.884	99.8836		97.67	99.948	-0.0036		97.65	99.643	-0.000401435
97.78	99.728	-0.0014		97.76	99.884	99.8838		97.75	99.949	-0.0034		97.74	99.644	-0.0012
97.86	99.728	-0.001		97.84	99.884	99.884		97.83	99.95	-0.0032		97.82	99.644	-0.000802865
97.95	99.728	-0.00060164		97.93	99.884	99.884		97.92	99.951	-0.003		97.9	99.644	-0.000602147
98.03	99.729	-0.0014		98.01	99.884	99.884		98	99.953	-0.004		97.99	99.644	-0.000401431
98.11	99.729	-0.001		98.09	99.884	99.884		98.08	99.954	-0.0038		98.07	99.645	-0.0012
98.2	99.729	-0.000601634		98.18	99.884	99.884		98.17	99.955	-0.0036		98.15	99.645	-0.000802857
98.28	99.73	-0.0014		98.26	99.884	99.884		98.25	99.956	-0.0034		98.24	99.645	-0.000602141
98.36	99.73	-0.001		98.34	99.884	99.884		98.33	99.957	-0.0032		98.32	99.646	-0.0014
98.45	99.73	-0.000601628		98.43	99.884	99.884		98.42	99.958	-0.003		98.4	99.646	-0.001
98.53	99.731	-0.0014		98.51	99.884	99.884		98.5	99.96	-0.004		98.49	99.646	-0.000602135
98.61	99.731	-0.001		98.59	99.884	99.884		98.58	99.961	-0.0038		98.57	99.647	-0.0014
98.7	99.731	-0.000601622		98.68	99.884	99.884		98.67	99.962	-0.0036		98.65	99.647	-0.001
98.78	99.732	-0.0014		98.76	99.884	99.884		98.75	99.963	-0.0034		98.74	99.648	-0.00161
98.86	99.732	-0.001		98.84	99.884	99.884		98.83	99.964	-0.0032		98.82	99.648	-0.0012
98.95	99.732	-0.000601616		98.92	99.884	99.884		98.92	99.965	-0.003		98.9	99.648	-0.000802832
99.03	99.733	-0.0014		99.01	99.884	99.884		99	99.966	-0.003		98.99	99.649	-0.0014
99.11	99.733	-0.001		99.09	99.884	99.884		99.08	99.967	-0.003		99.07	99.649	-0.001
99.2	99.733	-0.00060161		99.17	99.884	99.884		99.17	99.968	-0.003		99.15	99.649	-0.000602117
99.28	99.734	-0.0014		99.26	99.885	99.8842		99.25	99.969	-0.003		99.24	99.65	-0.0014
99.36	99.734	-0.001		99.34	99.885	99.8844		99.33	99.971	-0.004		99.32	99.65	-0.001
99.45	99.735	-0.0016		99.42	99.885	99.8846		99.42	99.972	-0.0038		99.4	99.65	-0.000602111
99.53	99.735	-0.0012		99.51	99.885	99.8848		99.5	99.973	-0.0036		99.49	99.651	-0.0014
99.61	99.735	-0.000802132		99.59	99.885	99.885		99.58	99.974	-0.0034		99.57	99.651	-0.001
99.7	99.736	-0.0014		99.67	99.885	99.885		99.67	99.975	-0.0032		99.65	99.651	-0.000602105
99.78	99.736	-0.001		99.76	99.885	99.885		99.75	99.976	-0.003		99.74	99.652	-0.0014
99.86	99.736	-0.000601592		99.84	99.885	99.885		99.83	99.977	-0.003		99.82	99.652	-0.001
99.95	99.737	-0.0014		99.92	99.885	99.885		99.92	99.978	-0.003		99.9	99.653	-0.00161
100.03	99.737	-0.001		100.01	99.885	99.885		100	99.979	-0.003		99.99	99.653	-0.0012
100.11	99.737	-0.000601586		100.09	99.885	99.885		100.08	99.98	-0.003		100.07	99.653	-0.000802792
100.2	99.738	-0.0014		100.17	99.885	99.885		100.17	99.981	-0.003		100.15	99.654	-0.0014
100.28	99.738	-0.001		100.26	99.885	99.885		100.25	99.982	-0.003		100.24	99.654	-0.001
100.36	99.739	-0.0016		100.34	99.885	99.885		100.33	99.983	-0.003		100.32	99.654	-0.000602087
100.45	99.739	-0.0012		100.42	99.885	99.885		100.42	99.984	-0.003		100.4	99.654	-0.00040139
100.53	99.739	-0.0008021		100.51	99.885	99.885		100.5	99.985	-0.003		100.49	99.655	-0.0012
100.61	99.74	-0.0014		100.59	99.885	99.885		100.58	99.986	-0.003		100.57	99.655	-0.000802776
100.7	99.74	-0.001		100.67	99.885	99.885		100.67	99.988	-0.004		100.65	99.656	-0.00161
100.78	99.74	-0.000601568		100.76	99.885	99.885		100.75	99.989	-0.0038		100.74	99.656	-0.0012
100.86	99.741	-0.0014		100.84	99.886	99.8852		100.83	99.99	-0.0036		100.82	99.656	-0.000802768
100.95	99.741	-0.001		100.92	99.886	99.8854		100.92	99.991	-0.0034		100.9	99.657	-0.0014
101.03	99.741	-0.000601562		101.01	99.886	99.8856		101	99.992	-0.0032		100.99	99.657	-0.001
101.11	99.742	-0.0014		101.09	99.886	99.8858		101.08	99.993	-0.003		101.07	99.657	-0.000602069
101.2	99.742	-0.001		101.17	99.886	99.886		101.17	99.994	-0.003		101.15	99.658	-0.0014
101.28	99.742	-0.000601556		101.26	99.886	99.886		101.25	99.996	-0.004		101.24	99.658	-0.001
101.36	99.743	-0.0014		101.34	99.886	99.886		101.33	99.997	-0.0038		101.32	99.658	-0.000602063
101.45	99.743	-0.001		101.42	99.886	99.886		101.42	99.998	-0.0036		101.4	99.658	-0.000401374
101.53	99.743	-0.00060155		101.51	99.886	99.886		101.5	99.999	-0.0034		101.49	99.659	-0.0012
101.61	99.744	-0.0014		101.59	99.886	99.886		101.58	100	-0.0032		101.57	99.659	-0.000802744
101.7	99.744	-0.001		101.67	99.886	99.886		101.67	100.001	-0.003		101.65	99.659	-0.000602057
101.78	99.744	-0.000601544		101.76	99.886	99.886		101.75	100.002	-0.003		101.74	99.66	-0.0014
101.86	99.744	-0.000401028		101.84	99.886	99.886		101.83	100.003	-0.003		101.82	99.66	-0.001
101.95	99.745	-0.0012		101.92	99.886	99.886		101.92	100.004	-0.003		101.9	99.66	-0.000602051
102.03	99.745	-0.000802052		102.01	99.886	99.886		102	100.005	-0.003		101.99	99.661	-0.0014
102.11	99.745	-0.000601538		102.09	99.886	99.886		102.08	100.006	-0.003		102.07	99.661	-0.001
102.2	99.746	-0.0014		102.17	99.886	99.886		102.17	100.007	-0.003		102.15	99.661	-0.000602045
102.28	99.746	-0.001		102.26	99.886	99.886		102.25	100.008	-0.003		102.24	99.662	-0.0014
102.36	99.746	-0.000601531		102.34	99.886	99.886		102.33	100.009	-0.003		102.32	99.662	-0.001
102.45	99.747	-0.0014		102.42	99.887	99.8862		102.42	100.01	-0.003		102.4	99.662	-0.000602039
102.53	99.747	-0.001		102.51	99.887	99.8864		102.5	100.011	-0.003		102.49	99.663	-0.0014
102.61	99.748	-0.0016		102.59	99.887	99.8866		102.58	100.012	-0.003		102.57	99.663	-0.001
102.7	99.748	-0.0012		102.67	99.887	99.8868		102.67	100.013	-0.003		102.65	99.663	-0.000602032
102.78	99.749	-0.0018		102.76	99.887	99.887		102.75	100.014	-0.003		102.74	99.664	-0.0014
102.86	99.749	-0.0012		102.84	99.887	99.887		102.83	100.015	-0.003		102.82	99.664	-0.001
102.95	99.749	-0.000802019		102.92	99.887	99.887		102.92	100.016	-0.003		102.9	99.664	-0.000602026
103.03	99.75	-0.0014		103.01	99.887	99.887		103	100.018	-0.004		102.99	99.664	-0.00040135
103.11	99.75	-0.001		103.09	99.887	99.887		103.09	100.019	-0.0038		103.07	99.665	-0.0012
103.2	99.75	-0.000601507		103.17	99.887	99.887		103.17	100.019	-0.0026		103.15	99.665	-0.000802695
103.28	99.751	-0.0014		103.26	99.887	99.887		103.25	100.02	-0.0026		103.24	99.665	-0.00060202
103.36	99.751	-0.001		103.34	99.887	99.887		103.34	100.022	-0.0036		103.32	99.666	-0.0014
103.45	99.752	-0.0016		103.42	99.887	99.887		103.42	100.023	-0.0034		103.4	99.666	-0.001
103.53	99.752	-0.0012		103.51	99.887	99.887		103.5	100.024	-0.0034		103.49	99.666	-0.000602014
103.61	99.752	-0.000801995		103.59	99.888	99.8872		103.59	100.025	-0.0034		103.57	99.666	-0.000401342
103.7	99.753	-0.0014		103.67	99.888	99.8874		103.67	100.026	-0.0032		103.65	99.666	-0.000200671
103.78	99.753	-0.001		103.76	99.888	99.8876		103.75	100.027	-0.003		103.74	99.667	-0.001
103.86	99.753	-0.000601489		103.84	99.888	99.8878		103.84	100.028	-0.003		103.82	99.667	-0.000802679
103.95	99.754	-0.0014		103.92	99.888	99.888		103.92	100.029	-0.003		103.9	99.667	-0.000602008
104.03	99.754	-0.001		104.01	99.888	99.888		104	100.03	-0.003		103.99	99.667	-0.000401338
104.11	99.754	-0.000601483		104.09	99.888	99.888		104.09	100.031	-0.003		104.07	99.668	-0.0012
104.2	99.755	-0.0014		104.17	99.888	99.888		104.17	100.032	-0.003		104.15	99.668	-0.000802671
104.28	99.755	-0.001		104.26	99.888	99.888		104.25	100.033	-0.003		104.24	99.668	-0.000602002
104.36	99.756	-0.0016		104.34	99.888	99.888		104.34	100.034	-0.003		104.32	99.669	-0.0014
104.45	99.756	-0.0012		104.42	99.888	99.888		104.42	100.035	-0.003		104.4	99.669	-0.001
104.53	99.757	-0.0018		104.51	99.888	99.888		104.5	100.036	-0.003		104.49	99.669	-0.000601996
104.61	99.757	-0.0012		104.59	99.888	99.888		104.59	100.037	-0.003		104.57	99.67	-0.0014
104.7	99.757	-0.000801955		104.67	99.889	99.8882		104.67	100.038	-0.003		104.65	99.67	-0.001
104.78	99.758	-0.0014		104.76	99.889	99.8884		104.75	100.039	-0.003		104.74	99.67	-0.00060199
104.86	99.758	-0.001		104.84	99.889	99.8886		104.83	100.041	-0.004		104.82	99.67	-0.000401326
104.95	99.759	-0.0016		104.92	99.889	99.8888		104.92	100.042	-0.0038		104.9	99.671	-0.0012
105.03	99.759	-0.0012		105.01	99.889	99.889		105	100.043	-0.0036		104.99	99.671	-0.000802647
105.11	99.759	-0.000801939		105.09	99.889	99.889		105.08	100.044	-0.0034		105.07	99.672	-0.00161
105.2	99.76	-0.0014		105.17	99.889	99.889		105.17	100.045	-0.0032		105.15	99.672	-0.0012
105.28	99.76	-0.001		105.26	99.889	99.889		105.25	100.046	-0.003		105.24	99.672	-0.000802639
105.36	99.76	-0.000601447		105.34	99.889	99.889		105.33	100.047	-0.003		105.32	99.673	-0.0014
105.45	99.761	-0.0014		105.42	99.89	99.8892		105.42	100.048	-0.003		105.4	99.673	-0.001
105.53	99.761	-0.001		105.51	99.89	99.8894		105.5	100.049	-0.003		105.49	99.673	-0.000601972
105.61	99.762	-0.0016		105.59	99.89	99.8896		105.58	100.05	-0.003		105.57	99.674	-0.0014
105.7	99.762	-0.0012		105.67	99.89	99.8898		105.67	100.051	-0.003		105.65	99.674	-0.001
105.78	99.762	-0.000801915		105.76	99.89	99.89		105.75	100.052	-0.003		105.74	99.674	-0.000601966
105.86	99.763	-0.0014		105.84	99.89	99.89		105.83	100.053	-0.003		105.82	99.674	-0.00040131
105.95	99.763	-0.001		105.92	99.89	99.89		105.92	100.055	-0.004		105.9	99.674	-0.000200655
106.03	99.763	-0.000601429		106.01	99.89	99.89		106	100.056	-0.0038		105.99	99.675	-0.001
106.11	99.764	-0.0014		106.09	99.89	99.89		106.08	100.057	-0.0036		106.07	99.675	-0.000802615
106.2	99.764	-0.001		106.17	99.89	99.89		106.17	100.058	-0.0034		106.15	99.675	-0.00060196
106.28	99.765	-0.0016		106.26	99.89	99.89		106.25	100.059	-0.0032		106.24	99.676	-0.0014
106.36	99.765	-0.0012		106.34	99.89	99.89		106.33	100.06	-0.003		106.32	99.676	-0.001
106.45	99.765	-0.000801891		106.42	99.89	99.89		106.42	100.06	-0.002		106.4	99.676	-0.000601954
106.53	99.766	-0.0014		106.51	99.89	99.89		106.5	100.061	-0.0022		106.49	99.677	-0.0014
106.61	99.766	-0.001		106.59	99.89	99.89		106.58	100.062	-0.0024		106.57	99.677	-0.001
106.7	99.767	-0.0016		106.67	99.89	99.89		106.67	100.063	-0.0026		106.65	99.678	-0.00161
106.78	99.767	-0.0012		106.76	99.89	99.89		106.75	100.064	-0.0028		106.74	99.678	-0.0012
106.86	99.767	-0.000801875		106.84	99.89	99.89		106.83	100.065	-0.003		106.82	99.679	-0.00181
106.95	99.768	-0.0014		106.92	99.891	99.8902		106.92	100.066	-0.003		106.9	99.679	-0.0012
107.03	99.768	-0.001		107.01	99.891	99.8904		107	100.067	-0.003		106.99	99.68	-0.00181
107.11	99.768	-0.000601399		107.09	99.891	99.8906		107.08	100.068	-0.003		107.07	99.68	-0.0012
107.2	99.769	-0.0014		107.17	99.891	99.8908		107.17	100.069	-0.003		107.15	99.68	-0.000802575
107.28	99.769	-0.001		107.26	99.892	99.8912		107.25	100.07	-0.003		107.24	99.681	-0.0014
107.36	99.77	-0.0016		107.34	99.892	99.8914		107.33	100.071	-0.003		107.32	99.681	-0.001
107.45	99.77	-0.0012		107.42	99.892	99.8916		107.42	100.072	-0.003		107.4	99.681	-0.000601924
107.53	99.77	-0.000801851		107.51	99.892	99.8918		107.5	100.073	-0.003		107.49	99.682	-0.0014
107.61	99.771	-0.0014		107.59	99.892	99.892		107.58	100.074	-0.003		107.57	99.682	-0.001
107.7	99.771	-0.001		107.68	99.892	99.892		107.67	100.075	-0.003		107.65	99.682	-0.000601918
107.78	99.772	-0.0016		107.76	99.892	99.892		107.75	100.076	-0.003		107.74	99.682	-0.000401278
107.86	99.772	-0.0012		107.84	99.892	99.892		107.83	100.077	-0.003		107.82	99.683	-0.0012
107.95	99.772	-0.000801835		107.93	99.892	99.892		107.92	100.078	-0.003		107.9	99.683	-0.000802551
108.03	99.773	-0.0014		108.01	99.892	99.892		108	100.079	-0.003		107.99	99.683	-0.000601912
108.11	99.773	-0.001		108.09	99.892	99.892		108.08	100.08	-0.003		108.07	99.684	-0.0014
108.2	99.773	-0.000601369		108.18	99.892	99.892		108.17	100.081	-0.003		108.15	99.684	-0.001
108.28	99.774	-0.0014		108.26	99.892	99.892		108.25	100.082	-0.003		108.24	99.684	-0.000601906
108.36	99.774	-0.001		108.34	99.892	99.892		108.33	100.083	-0.003		108.32	99.685	-0.0014
108.45	99.774	-0.000601363		108.43	99.892	99.892		108.42	100.084	-0.003		108.4	99.685	-0.001
108.53	99.775	-0.0014		108.51	99.892	99.892		108.5	100.085	-0.003		108.49	99.685	-0.0006019
108.61	99.775	-0.001		108.59	99.892	99.892		108.58	100.086	-0.003		108.57	99.686	-0.0014
108.7	99.775	-0.000601357		108.68	99.892	99.892		108.67	100.087	-0.003		108.65	99.686	-0.001
108.78	99.776	-0.0014		108.76	99.892	99.892		108.75	100.088	-0.003		108.74	99.686	-0.000601894
108.86	99.776	-0.001		108.84	99.892	99.892		108.83	100.088	-0.002		108.82	99.687	-0.0014
108.95	99.777	-0.0016		108.92	99.892	99.892		108.92	100.089	-0.0022		108.9	99.687	-0.001
109.03	99.777	-0.0012		109.01	99.892	99.892		109	100.09	-0.0024		108.99	99.687	-0.000601888
109.11	99.777	-0.000801794		109.09	99.892	99.892		109.08	100.091	-0.0026		109.07	99.688	-0.0014
109.2	99.778	-0.0014		109.17	99.892	99.892		109.17	100.092	-0.0028		109.15	99.688	-0.001
109.28	99.778	-0.001		109.26	99.892	99.892		109.25	100.093	-0.003		109.24	99.688	-0.000601881
109.36	99.778	-0.000601339		109.34	99.892	99.892		109.33	100.094	-0.003		109.32	99.689	-0.0014
109.45	99.779	-0.0014		109.42	99.893	99.8922		109.42	100.095	-0.003		109.4	99.689	-0.001
109.53	99.779	-0.001		109.51	99.893	99.8924		109.5	100.096	-0.003		109.49	99.689	-0.000601875
109.61	99.779	-0.000601333		109.59	99.893	99.8926		109.58	100.098	-0.004		109.57	99.69	-0.0014
109.7	99.78	-0.0014		109.67	99.893	99.8928		109.67	100.099	-0.0038		109.65	99.69	-0.001
109.78	99.78	-0.001		109.76	99.894	99.8932		109.75	100.1	-0.0036		109.74	99.69	-0.000601869
109.86	99.781	-0.0016		109.84	99.894	99.8934		109.83	100.101	-0.0034		109.82	99.691	-0.0014
109.95	99.781	-0.0012		109.92	99.894	99.8936		109.92	100.102	-0.0032		109.9	99.691	-0.001
110.03	99.781	-0.000801762		110.01	99.894	99.8938		110	100.103	-0.003		109.99	99.691	-0.000601863
110.11	99.782	-0.0014		110.09	99.894	99.894		110.08	100.104	-0.003		110.07	99.691	-0.000401241
110.2	99.782	-0.001		110.17	99.894	99.894		110.17	100.105	-0.003		110.15	99.692	-0.0012
110.28	99.782	-0.000601314		110.26	99.894	99.894		110.25	100.106	-0.003		110.24	99.692	-0.000802478
110.36	99.783	-0.0014		110.34	99.894	99.894		110.33	100.106	-0.002		110.32	99.692	-0.000601857
110.45	99.783	-0.001		110.42	99.894	99.894		110.42	100.107	-0.0022		110.4	99.693	-0.0014
110.53	99.783	-0.000601308		110.51	99.894	99.894		110.5	100.109	-0.0034		110.49	99.693	-0.001
110.61	99.784	-0.0014		110.59	99.894	99.894		110.58	100.11	-0.0034		110.57	99.693	-0.000601851
110.7	99.784	-0.001		110.67	99.894	99.894		110.67	100.111	-0.0034		110.65	99.694	-0.0014
110.78	99.785	-0.0016		110.76	99.894	99.894		110.75	100.112	-0.0034		110.74	99.694	-0.001
110.86	99.785	-0.0012		110.84	99.894	99.894		110.84	100.113	-0.0032		110.82	99.694	-0.000601845
110.95	99.785	-0.00080173		110.92	99.894	99.894		110.92	100.113	-0.002		110.9	99.695	-0.0014
111.03	99.786	-0.0014		111.01	99.894	99.894		111	100.114	-0.0022		110.99	99.695	-0.001
111.11	99.786	-0.001		111.09	99.894	99.894		111.09	100.115	-0.0024		111.07	99.696	-0.0016
111.2	99.786	-0.00060129		111.17	99.894	99.894		111.17	100.117	-0.0036		111.15	99.696	-0.0012
111.28	99.787	-0.0014		111.26	99.895	99.8942		111.25	100.118	-0.0036		111.24	99.697	-0.00181
111.36	99.787	-0.001		111.34	99.895	99.8944		111.34	100.118	-0.0026		111.32	99.697	-0.0012
111.45	99.788	-0.0016		111.42	99.895	99.8946		111.42	100.119	-0.0026		111.4	99.697	-0.000802438
111.53	99.788	-0.0012		111.51	99.895	99.8948		111.5	100.12	-0.0026		111.49	99.698	-0.0014
111.61	99.788	-0.000801706		111.59	99.895	99.895		111.59	100.121	-0.0026		111.57	99.698	-0.001
111.7	99.789	-0.0014		111.67	99.895	99.895		111.67	100.122	-0.0028		111.65	99.698	-0.000601821
111.78	99.789	-0.001		111.76	99.895	99.895		111.75	100.123	-0.003		111.74	99.699	-0.0014
111.86	99.789	-0.000601272		111.84	99.895	99.895		111.84	100.124	-0.003		111.82	99.699	-0.001
111.95	99.79	-0.0014		111.92	99.895	99.895		111.92	100.124	-0.002		111.9	99.699	-0.000601815
112.03	99.79	-0.001		112.01	99.895	99.895		112	100.125	-0.0022		111.99	99.7	-0.0014
112.11	99.791	-0.0016		112.09	99.895	99.895		112.09	100.126	-0.0024		112.07	99.7	-0.001
112.2	99.791	-0.0012		112.17	99.895	99.895		112.17	100.127	-0.0026		112.15	99.7	-0.000601809
112.28	99.791	-0.000801682		112.26	99.895	99.895		112.25	100.128	-0.0028		112.24	99.701	-0.0014
112.36	99.792	-0.0014		112.34	99.895	99.895		112.34	100.129	-0.003		112.32	99.701	-0.001
112.45	99.792	-0.001		112.42	99.895	99.895		112.42	100.13	-0.003		112.4	99.701	-0.000601803
112.53	99.792	-0.000601254		112.51	99.895	99.895		112.5	100.131	-0.003		112.49	99.702	-0.0014
112.61	99.793	-0.0014		112.59	99.895	99.895		112.59	100.132	-0.003		112.57	99.702	-0.001
112.7	99.793	-0.001		112.67	99.895	99.895		112.67	100.133	-0.003		112.65	99.702	-0.000601797
112.78	99.793	-0.000601248		112.76	99.896	99.8952		112.75	100.134	-0.003		112.74	99.702	-0.000401197
112.86	99.794	-0.0014		112.84	99.896	99.8954		112.84	100.135	-0.003		112.82	99.702	-0.000200598
112.95	99.794	-0.001		112.92	99.896	99.8956		112.92	100.136	-0.003		112.9	99.703	-0.001
113.03	99.794	-0.000601242		113.01	99.895	99.8956		113	100.137	-0.003		112.99	99.703	-0.00080239
113.11	99.795	-0.0014		113.09	99.895	99.8956		113.09	100.138	-0.003		113.07	99.703	-0.000601791
113.2	99.795	-0.001		113.17	99.895	99.8954		113.17	100.139	-0.003		113.15	99.703	-0.000401193
113.28	99.795	-0.000601236		113.26	99.895	99.8952		113.25	100.139	-0.002		113.24	99.704	-0.0012
113.36	99.796	-0.0014		113.34	99.895	99.895		113.33	100.14	-0.0022		113.32	99.704	-0.000802381
113.45	99.796	-0.001		113.42	99.896	99.8952		113.42	100.141	-0.0024		113.4	99.704	-0.000601785
113.53	99.796	-0.00060123		113.51	99.896	99.8954		113.5	100.142	-0.0026		113.49	99.705	-0.0014
113.61	99.797	-0.0014		113.59	99.896	99.8956		113.58	100.143	-0.0028		113.57	99.705	-0.001
113.7	99.797	-0.001		113.67	99.896	99.8958		113.67	100.144	-0.003		113.65	99.705	-0.000601779
113.78	99.797	-0.000601224		113.76	99.896	99.896		113.75	100.145	-0.003		113.74	99.706	-0.0014
113.86	99.798	-0.0014		113.84	99.896	99.896		113.83	100.146	-0.003		113.82	99.706	-0.001
113.95	99.798	-0.001		113.92	99.896	99.896		113.92	100.147	-0.003		113.9	99.706	-0.000601773
114.03	99.798	-0.000601218		114.01	99.896	99.896		114	100.148	-0.003		113.99	99.707	-0.0014
114.11	99.799	-0.0014		114.09	99.896	99.896		114.08	100.149	-0.003		114.07	99.707	-0.001
114.2	99.799	-0.001		114.17	99.896	99.896		114.17	100.15	-0.003		114.15	99.707	-0.000601767
114.28	99.8	-0.0016		114.26	99.896	99.896		114.25	100.151	-0.003		114.24	99.707	-0.000401177
114.36	99.8	-0.0012		114.34	99.896	99.896		114.33	100.152	-0.003		114.32	99.708	-0.0012
114.45	99.8	-0.00080161		114.42	99.896	99.896		114.42	100.153	-0.003		114.4	99.708	-0.000802349
114.53	99.801	-0.0014		114.51	99.896	99.896		114.5	100.154	-0.003		114.48	99.708	-0.000601761
114.61	99.801	-0.001		114.59	99.897	99.8962		114.58	100.155	-0.003		114.57	99.708	-0.000401173
114.7	99.802	-0.0016		114.67	99.896	99.8962		114.67	100.156	-0.003		114.65	99.709	-0.0012
114.78	99.802	-0.0012		114.76	99.896	99.8962		114.75	100.157	-0.003		114.73	99.709	-0.000802341
114.86	99.802	-0.000801594		114.84	99.897	99.8964		114.83	100.157	-0.002		114.82	99.709	-0.000601755
114.95	99.803	-0.0014		114.92	99.897	99.8966		114.92	100.158	-0.0022		114.9	99.709	-0.000401169
115.03	99.803	-0.001		115.01	99.897	99.8966		115	100.159	-0.0024		114.98	99.71	-0.0012
115.11	99.804	-0.0016		115.09	99.896	99.8966		115.08	100.16	-0.0026		115.07	99.71	-0.000802333
115.2	99.804	-0.0012		115.17	99.897	99.8968		115.17	100.161	-0.0028		115.15	99.71	-0.000601749
115.28	99.804	-0.000801578		115.25	99.897	99.8968		115.25	100.162	-0.003		115.23	99.711	-0.0014
115.36	99.805	-0.0014		115.34	99.897	99.8968		115.33	100.163	-0.003		115.32	99.711	-0.001
115.45	99.805	-0.001		115.42	99.897	99.8968		115.42	100.164	-0.003		115.4	99.711	-0.000601743
115.53	99.805	-0.000601176		115.5	99.897	99.897		115.5	100.165	-0.003		115.48	99.712	-0.0014
115.61	99.805	-0.000400783		115.59	99.897	99.897		115.58	100.165	-0.002		115.57	99.712	-0.001
115.7	99.806	-0.0012		115.67	99.897	99.897		115.67	100.166	-0.0022		115.65	99.712	-0.000601737
115.78	99.806	-0.000801561		115.75	99.898	99.8972		115.75	100.167	-0.0024		115.73	99.713	-0.0014
115.86	99.806	-0.00060117		115.84	99.898	99.8974		115.83	100.168	-0.0026		115.82	99.713	-0.001
115.95	99.806	-0.000400779		115.92	99.898	99.8976		115.92	100.169	-0.0028		115.9	99.713	-0.000601731
116.03	99.807	-0.0012		116	99.898	99.8978		116	100.17	-0.00299		115.98	99.714	-0.0014
116.11	99.807	-0.000801553		116.09	99.898	99.898		116.08	100.171	-0.00299		116.07	99.714	-0.001
116.2	99.807	-0.000601164		116.17	99.898	99.898		116.17	100.172	-0.00299		116.15	99.714	-0.000601725
116.28	99.808	-0.0014		116.25	99.898	99.898		116.25	100.173	-0.00299		116.23	99.715	-0.0014
116.36	99.808	-0.001		116.34	99.898	99.898		116.34	100.174	-0.00299		116.32	99.715	-0.001
116.45	99.808	-0.000601158		116.42	99.898	99.898		116.42	100.175	-0.00299		116.4	99.715	-0.000601719
116.53	99.809	-0.0014		116.51	99.898	99.898		116.5	100.176	-0.00299		116.48	99.716	-0.0014
116.61	99.809	-0.001		116.59	99.898	99.898		116.59	100.177	-0.00299		116.57	99.716	-0.001
116.7	99.809	-0.000601152		116.67	99.898	99.898		116.67	100.178	-0.00299		116.65	99.717	-0.0016
116.78	99.81	-0.0014		116.76	99.898	99.898		116.75	100.179	-0.00299		116.73	99.717	-0.0012
116.86	99.81	-0.001		116.84	99.898	99.898		116.84	100.18	-0.00299		116.82	99.717	-0.000802277
116.95	99.811	-0.0016		116.92	99.898	99.898		116.92	100.181	-0.00299		116.9	99.717	-0.000401137
117.03	99.811	-0.0012		117.01	99.898	99.898		117	100.182	-0.00299		116.99	99.718	-0.0012
117.11	99.811	-0.000801521		117.09	99.898	99.898		117.09	100.183	-0.00299		117.07	99.718	-0.000802269
117.2	99.812	-0.0014		117.17	99.898	99.898		117.17	100.184	-0.00299		117.15	99.718	-0.0006017
117.28	99.812	-0.001		117.26	99.898	99.898		117.25	100.185	-0.00299		117.24	99.719	-0.0014
117.36	99.812	-0.000601134		117.34	99.898	99.898		117.34	100.186	-0.00299		117.32	99.719	-0.001
117.45	99.813	-0.0014		117.42	99.898	99.898		117.42	100.187	-0.00299		117.4	99.719	-0.000601694
117.53	99.813	-0.001		117.51	99.898	99.898		117.5	100.187	-0.002		117.49	99.719	-0.000401129
117.61	99.813	-0.000601128		117.59	99.899	99.8982		117.59	100.188	-0.0022		117.57	99.719	-0.000200564
117.7	99.814	-0.0014		117.67	99.899	99.8984		117.67	100.189	-0.0024		117.65	99.72	-0.001
117.78	99.814	-0.001		117.76	99.899	99.8986		117.75	100.19	-0.0026		117.74	99.72	-0.000802253
117.86	99.814	-0.000601122		117.84	99.899	99.8988		117.84	100.191	-0.00279		117.82	99.72	-0.000601688
117.95	99.815	-0.0014		117.92	99.899	99.899		117.92	100.192	-0.00299		117.9	99.72	-0.000401125
118.03	99.815	-0.001		118.01	99.899	99.899		118	100.193	-0.00299		117.99	99.721	-0.0012
118.11	99.816	-0.0016		118.09	99.899	99.899		118.09	100.193	-0.002		118.07	99.721	-0.000802245
118.2	99.816	-0.0012		118.17	99.899	99.899		118.17	100.194	-0.0022		118.15	99.721	-0.000601682
118.28	99.816	-0.000801481		118.26	99.899	99.899		118.25	100.195	-0.0024		118.24	99.722	-0.0014
118.36	99.817	-0.0014		118.34	99.899	99.899		118.34	100.196	-0.00259		118.32	99.722	-0.001
118.45	99.817	-0.001		118.42	99.899	99.899		118.42	100.197	-0.00279		118.4	99.722	-0.000601676
118.53	99.818	-0.0016		118.51	99.899	99.899		118.5	100.198	-0.00299		118.49	99.722	-0.000401117
118.61	99.818	-0.0012		118.59	99.899	99.899		118.59	100.199	-0.00299		118.57	99.723	-0.0012
118.7	99.818	-0.000801465		118.67	99.899	99.899		118.67	100.2	-0.00299		118.65	99.723	-0.000802229
118.78	99.819	-0.0014		118.76	99.9	99.8992		118.75	100.201	-0.00299		118.74	99.723	-0.00060167
118.86	99.819	-0.001		118.84	99.9	99.8994		118.84	100.202	-0.00299		118.82	99.724	-0.0014
118.95	99.819	-0.000601092		118.92	99.9	99.8996		118.92	100.203	-0.00299		118.9	99.724	-0.001
119.03	99.82	-0.0014		119	99.9	99.8998		119	100.203	-0.002		118.99	99.724	-0.000601664
119.11	99.82	-0.001		119.09	99.9	99.9		119.09	100.204	-0.0022		119.07	99.724	-0.000401109
119.2	99.82	-0.000601086		119.17	99.9	99.9		119.17	100.205	-0.0024		119.15	99.725	-0.0012
119.28	99.821	-0.0014		119.25	99.9	99.9		119.25	100.206	-0.00259		119.24	99.725	-0.000802213
119.36	99.821	-0.001		119.34	99.9	99.9		119.33	100.207	-0.00279		119.32	99.726	-0.0016
119.45	99.821	-0.00060108		119.42	99.9	99.9		119.42	100.208	-0.00299		119.4	99.726	-0.0012
119.53	99.822	-0.0014		119.5	99.9	99.9		119.5	100.209	-0.00299		119.49	99.726	-0.000802204
119.61	99.822	-0.001		119.58	99.901	99.9002		119.58	100.21	-0.00299		119.57	99.727	-0.0014
119.7	99.822	-0.000601074		119.67	99.901	99.9004		119.67	100.211	-0.00299		119.65	99.727	-0.001
119.78	99.823	-0.0014		119.75	99.901	99.9006		119.75	100.212	-0.00299		119.74	99.727	-0.000601646
119.86	99.823	-0.001		119.83	99.901	99.9008		119.83	100.213	-0.00299		119.82	99.728	-0.0014
119.95	99.823	-0.000601067		119.92	99.901	99.901		119.92	100.214	-0.00299		119.9	99.728	-0.001
120.03	99.824	-0.0014		120	99.901	99.901		120	100.215	-0.00299		119.99	99.728	-0.00060164
120.11	99.824	-0.001		120.09	99.901	99.901		120.08	100.216	-0.00299		120.07	99.728	-0.000401093
120.2	99.824	-0.000601061		120.17	99.901	99.901		120.17	100.216	-0.002		120.15	99.729	-0.0012
120.28	99.824	-0.000400707		120.25	99.901	99.901		120.25	100.217	-0.0022		120.24	99.729	-0.00080218
120.36	99.825	-0.0012		120.34	99.902	99.9012		120.33	100.218	-0.00239		120.32	99.73	-0.0016
120.45	99.825	-0.000801409		120.42	99.902	99.9014		120.42	100.219	-0.00259		120.4	99.73	-0.0012
120.53	99.825	-0.000601055		120.5	99.902	99.9016		120.5	100.22	-0.00279		120.49	99.73	-0.000802172
120.61	99.826	-0.0014		120.59	99.902	99.9018		120.58	100.221	-0.00299		120.57	99.731	-0.0014
120.7	99.826	-0.001		120.67	99.902	99.902		120.67	100.222	-0.00299		120.65	99.731	-0.001
120.78	99.826	-0.000601049		120.76	99.902	99.902		120.75	100.222	-0.002		120.74	99.731	-0.000601622
120.86	99.827	-0.0014		120.84	99.902	99.902		120.83	100.223	-0.0022		120.82	99.732	-0.0014
120.95	99.827	-0.001		120.92	99.902	99.902		120.92	100.224	-0.00239		120.9	99.732	-0.001
121.03	99.827	-0.000601043		121.01	99.902	99.902		121	100.225	-0.00259		120.99	99.732	-0.000601616
121.11	99.827	-0.000400695		121.09	99.903	99.9022		121.08	100.226	-0.00279		121.07	99.733	-0.0014
121.2	99.828	-0.0012		121.17	99.903	99.9024		121.17	100.227	-0.00299		121.15	99.733	-0.001
121.28	99.828	-0.000801385		121.26	99.903	99.9026		121.25	100.228	-0.00299		121.24	99.733	-0.00060161
121.36	99.828	-0.000601037		121.34	99.903	99.9028		121.33	100.229	-0.00299		121.32	99.733	-0.000401072
121.45	99.829	-0.0014		121.43	99.903	99.903		121.42	100.229	-0.002		121.4	99.734	-0.0012
121.53	99.829	-0.001		121.51	99.903	99.903		121.5	100.23	-0.00219		121.49	99.734	-0.00080214
121.61	99.829	-0.000601031		121.59	99.903	99.903		121.59	100.231	-0.00239		121.57	99.734	-0.000601604
121.7	99.829	-0.000400687		121.68	99.903	99.903		121.67	100.232	-0.00259		121.65	99.735	-0.0014
121.78	99.83	-0.0012		121.76	99.903	99.903		121.75	100.233	-0.00279		121.74	99.735	-0.001
121.86	99.83	-0.000801369		121.85	99.903	99.903		121.84	100.234	-0.00299		121.82	99.735	-0.000601598
121.95	99.83	-0.000601025		121.93	99.903	99.903		121.92	100.235	-0.00299		121.9	99.735	-0.000401064
122.03	99.831	-0.0014		122.01	99.903	99.903		122	100.236	-0.00299		121.99	99.736	-0.0012
122.11	99.831	-0.001		122.1	99.903	99.903		122.09	100.237	-0.00299		122.07	99.736	-0.000802124
122.2	99.831	-0.000601019		122.18	99.903	99.903		122.17	100.238	-0.00299		122.15	99.737	-0.0016
122.28	99.832	-0.0014		122.26	99.903	99.903		122.25	100.238	-0.002		122.24	99.737	-0.0012
122.36	99.832	-0.001		122.35	99.904	99.9032		122.34	100.239	-0.00219		122.32	99.737	-0.000802116
122.45	99.832	-0.000601013		122.43	99.904	99.9034		122.42	100.24	-0.00239		122.4	99.738	-0.0014
122.53	99.832	-0.000400675		122.51	99.904	99.9036		122.5	100.241	-0.00259		122.49	99.738	-0.001
122.61	99.833	-0.0012		122.6	99.904	99.9038		122.59	100.242	-0.00279		122.57	99.738	-0.00060158
122.7	99.833	-0.000801345		122.68	99.904	99.904		122.67	100.243	-0.00299		122.65	99.739	-0.0014
122.78	99.833	-0.000601007		122.76	99.904	99.904		122.75	100.244	-0.00299		122.74	99.739	-0.001
122.86	99.834	-0.0014		122.85	99.904	99.904		122.84	100.245	-0.00299		122.82	99.739	-0.000601574
122.95	99.834	-0.001		122.93	99.904	99.904		122.92	100.246	-0.00299		122.9	99.74	-0.0014
123.03	99.834	-0.000601001		123.01	99.904	99.904		123	100.247	-0.00299		122.99	99.74	-0.001
123.11	99.835	-0.0014		123.1	99.904	99.904		123.09	100.247	-0.002		123.07	99.74	-0.000601568
123.2	99.835	-0.001		123.18	99.904	99.904		123.17	100.248	-0.00219		123.15	99.741	-0.0014
123.28	99.835	-0.000600995		123.26	99.904	99.904		123.25	100.249	-0.00239		123.24	99.741	-0.001
123.36	99.835	-0.000400663		123.35	99.904	99.904		123.34	100.249	-0.0016		123.32	99.741	-0.000601562
123.45	99.836	-0.0012		123.43	99.904	99.904		123.42	100.25	-0.002		123.4	99.742	-0.0014
123.53	99.836	-0.000801321		123.51	99.904	99.904		123.5	100.251	-0.00239		123.49	99.742	-0.001
123.61	99.836	-0.000600989		123.6	99.904	99.904		123.59	100.252	-0.00259		123.57	99.742	-0.000601556
123.7	99.836	-0.000400659		123.68	99.904	99.904		123.67	100.253	-0.00279		123.65	99.743	-0.0014
123.78	99.837	-0.0012		123.76	99.904	99.904		123.75	100.254	-0.00299		123.73	99.743	-0.001
123.86	99.837	-0.000801313		123.85	99.904	99.904		123.84	100.255	-0.00299		123.82	99.743	-0.00060155
123.95	99.837	-0.000600983		123.93	99.904	99.904		123.92	100.256	-0.00299		123.9	99.743	-0.000401032
124.03	99.838	-0.0014		124.01	99.904	99.904		124	100.257	-0.00299		123.98	99.744	-0.0012
124.11	99.838	-0.001		124.09	99.904	99.904		124.09	100.258	-0.00299		124.07	99.744	-0.00080206
124.2	99.838	-0.000600977		124.18	99.904	99.904		124.17	100.258	-0.00199		124.15	99.744	-0.000601544
124.28	99.839	-0.0014		124.26	99.904	99.904		124.25	100.259	-0.00219		124.23	99.744	-0.000401028
124.36	99.839	-0.001		124.34	99.904	99.904		124.34	100.26	-0.00239		124.32	99.745	-0.0012
124.45	99.839	-0.000600971		124.43	99.904	99.904		124.42	100.261	-0.00259		124.4	99.745	-0.000802052
124.53	99.84	-0.0014		124.51	99.905	99.9042		124.5	100.262	-0.00279		124.48	99.746	-0.0016
124.61	99.84	-0.001		124.59	99.905	99.9044		124.59	100.262	-0.00199		124.57	99.746	-0.0012
124.7	99.84	-0.000600965		124.68	99.905	99.9046		124.67	100.263	-0.00219		124.65	99.746	-0.000802044
124.78	99.841	-0.0014		124.76	99.905	99.9048		124.75	100.264	-0.00239		124.73	99.747	-0.0014
124.86	99.841	-0.001		124.84	99.905	99.905		124.84	100.265	-0.00259		124.82	99.747	-0.001
124.95	99.841	-0.000600959		124.93	99.905	99.905		124.92	100.266	-0.00279		124.9	99.748	-0.0016
125.03	99.842	-0.0014		125.01	99.905	99.905		125	100.267	-0.00299		124.99	99.748	-0.0012
125.11	99.842	-0.001		125.09	99.905	99.905		125.09	100.268	-0.00299		125.07	99.748	-0.000802028
125.2	99.842	-0.000600953		125.18	99.905	99.905		125.17	100.268	-0.00199		125.15	99.748	-0.000401012
125.28	99.843	-0.0014		125.26	99.906	99.9052		125.25	100.269	-0.00219		125.24	99.748	-0.000200506
125.36	99.843	-0.001		125.34	99.906	99.9054		125.34	100.27	-0.00239		125.32	99.748
125.45	99.843	-0.000600947		125.42	99.906	99.9056		125.42	100.271	-0.00259		125.4	99.749	-0.001
125.53	99.844	-0.0014		125.51	99.906	99.9058		125.5	100.272	-0.00279		125.49	99.749	-0.000802019
125.61	99.844	-0.001		125.59	99.906	99.906		125.59	100.273	-0.00299		125.57	99.749	-0.000601513
125.7	99.844	-0.000600941		125.67	99.906	99.906		125.67	100.274	-0.00299		125.65	99.75	-0.0014
125.78	99.845	-0.0014		125.76	99.906	99.906		125.75	100.275	-0.00299		125.74	99.75	-0.001
125.86	99.845	-0.001		125.84	99.906	99.906		125.83	100.275	-0.00199		125.82	99.75	-0.000601507
125.95	99.845	-0.000600935		125.92	99.906	99.906		125.92	100.276	-0.00219		125.9	99.751	-0.0014
126.03	99.846	-0.0014		126.01	99.906	99.906		126	100.277	-0.00239		125.99	99.751	-0.001
126.11	99.846	-0.001		126.09	99.906	99.906		126.08	100.278	-0.00259		126.07	99.751	-0.000601501
126.2	99.846	-0.000600929		126.17	99.906	99.906		126.17	100.279	-0.00279		126.15	99.752	-0.0014
126.28	99.846	-0.000400619		126.26	99.906	99.906		126.25	100.28	-0.00299		126.24	99.752	-0.001
126.36	99.847	-0.0012		126.34	99.906	99.906		126.33	100.281	-0.00299		126.32	99.752	-0.000601495
126.45	99.847	-0.000801232		126.42	99.906	99.906		126.42	100.282	-0.00299		126.4	99.753	-0.0014
126.53	99.847	-0.000600923		126.51	99.906	99.906		126.5	100.282	-0.00199		126.49	99.753	-0.001
126.61	99.848	-0.0014		126.59	99.906	99.906		126.58	100.283	-0.00219		126.57	99.753	-0.000601489
126.7	99.848	-0.001		126.67	99.906	99.906		126.67	100.284	-0.00239		126.65	99.754	-0.0014
126.78	99.848	-0.000600917		126.76	99.906	99.906		126.75	100.285	-0.00259		126.74	99.754	-0.001
126.86	99.848	-0.000400611		126.84	99.907	99.9062		126.83	100.286	-0.00279		126.82	99.754	-0.000601483
126.95	99.848	-0.000200305		126.92	99.907	99.9064		126.92	100.287	-0.00299		126.9	99.755	-0.0014
127.03	99.849	-0.001		127.01	99.907	99.9066		127	100.288	-0.00299		126.99	99.755	-0.001
127.11	99.849	-0.000801216		127.09	99.907	99.9068		127.08	100.288	-0.00199		127.07	99.756	-0.0016
127.2	99.849	-0.000600911		127.17	99.907	99.907		127.17	100.289	-0.00219		127.15	99.756	-0.0012
127.28	99.849	-0.000400607		127.26	99.907	99.907		127.25	100.29	-0.00239		127.24	99.756	-0.000801963
127.36	99.85	-0.0012		127.34	99.907	99.907		127.33	100.291	-0.00259		127.32	99.757	-0.0014
127.45	99.85	-0.000801208		127.42	99.907	99.907		127.42	100.292	-0.00279		127.4	99.757	-0.001
127.53	99.85	-0.000600905		127.51	99.907	99.907		127.5	100.293	-0.00299		127.49	99.757	-0.000601465
127.61	99.85	-0.000400603		127.59	99.907	99.907		127.58	100.293	-0.00199		127.57	99.758	-0.0014
127.7	99.851	-0.0012		127.67	99.907	99.907		127.67	100.294	-0.00219		127.65	99.758	-0.001
127.78	99.851	-0.0008012		127.76	99.908	99.9072		127.75	100.295	-0.00239		127.74	99.758	-0.000601459
127.86	99.851	-0.000600899		127.84	99.908	99.9074		127.83	100.296	-0.00259		127.82	99.759	-0.0014
127.95	99.851	-0.000400598		127.92	99.907	99.9074		127.92	100.297	-0.00279		127.9	99.759	-0.001
128.03	99.852	-0.0012		128.01	99.908	99.9076		128	100.298	-0.00299		127.99	99.759	-0.000601453
128.11	99.852	-0.000801192		128.09	99.908	99.9078		128.08	100.299	-0.00299		128.07	99.76	-0.0014
128.2	99.852	-0.000600893		128.17	99.908	99.9078		128.17	100.3	-0.00299		128.15	99.76	-0.001
128.28	99.852	-0.000400594		128.26	99.908	99.9078		128.25	100.301	-0.00299		128.24	99.76	-0.000601447
128.36	99.853	-0.0012		128.34	99.908	99.908		128.33	100.302	-0.00299		128.32	99.761	-0.0014
128.45	99.853	-0.000801184		128.42	99.908	99.908		128.42	100.302	-0.00199		128.4	99.761	-0.001
128.53	99.853	-0.000600887		128.51	99.908	99.908		128.5	100.303	-0.00219		128.49	99.761	-0.000601441
128.61	99.853	-0.00040059		128.59	99.908	99.908		128.58	100.304	-0.00239		128.57	99.762	-0.0014
128.7	99.854	-0.0012		128.67	99.908	99.908		128.67	100.305	-0.00259		128.65	99.762	-0.001
128.78	99.854	-0.000801176		128.76	99.908	99.908		128.75	100.306	-0.00279		128.74	99.762	-0.000601435
128.86	99.854	-0.000600881		128.84	99.908	99.908		128.83	100.307	-0.00299		128.82	99.763	-0.0014
128.95	99.855	-0.0014		128.92	99.908	99.908		128.92	100.307	-0.00199		128.9	99.763	-0.001
129.03	99.855	-0.001		129.01	99.908	99.908		129	100.308	-0.00219		128.99	99.763	-0.000601429
129.11	99.855	-0.000600875		129.09	99.908	99.908		129.08	100.309	-0.00239		129.07	99.764	-0.0014
129.2	99.855	-0.000400582		129.17	99.908	99.908		129.17	100.31	-0.00259		129.15	99.764	-0.001
129.28	99.856	-0.0012		129.26	99.908	99.908		129.25	100.311	-0.00279		129.24	99.765	-0.0016
129.36	99.856	-0.00080116		129.34	99.908	99.908		129.33	100.312	-0.00299		129.32	99.765	-0.0012
129.45	99.856	-0.000600869		129.42	99.908	99.908		129.42	100.313	-0.00299		129.4	99.765	-0.000801891
129.53	99.857	-0.0014		129.51	99.909	99.9082		129.5	100.313	-0.00199		129.49	99.765	-0.000400944
129.61	99.857	-0.001		129.59	99.909	99.9084		129.58	100.314	-0.00219		129.57	99.766	-0.0012
129.7	99.857	-0.000600863		129.67	99.909	99.9086		129.67	100.314	-0.0014		129.65	99.766	-0.000801883
129.78	99.858	-0.0014		129.76	99.909	99.9088		129.75	100.315	-0.00179		129.74	99.766	-0.000601411
129.86	99.858	-0.001		129.84	99.909	99.909		129.83	100.316	-0.00219		129.82	99.767	-0.0014
129.95	99.858	-0.000600857		129.92	99.909	99.909		129.92	100.317	-0.00259		129.9	99.767	-0.001
130.03	99.859	-0.0014		130.01	99.909	99.909		130	100.318	-0.00279		129.99	99.767	-0.000601405
130.11	99.859	-0.001		130.09	99.909	99.909		130.09	100.319	-0.00299		130.07	99.768	-0.0014
130.2	99.859	-0.000600851		130.17	99.909	99.909		130.17	100.319	-0.00199		130.15	99.768	-0.001
130.28	99.859	-0.000400566		130.26	99.909	99.909		130.25	100.32	-0.00219		130.24	99.768	-0.000601399
130.36	99.86	-0.0012		130.34	99.909	99.909		130.34	100.321	-0.00239		130.32	99.769	-0.0014
130.45	99.86	-0.000801128		130.42	99.909	99.909		130.42	100.322	-0.00259		130.4	99.769	-0.001
130.53	99.86	-0.000600845		130.51	99.909	99.909		130.5	100.323	-0.00279		130.49	99.769	-0.000601393
130.61	99.86	-0.000400562		130.59	99.909	99.909		130.59	100.324	-0.00299		130.57	99.769	-0.000400928
130.7	99.861	-0.0012		130.67	99.909	99.909		130.67	100.324	-0.00199		130.65	99.77	-0.0012
130.78	99.861	-0.00080112		130.76	99.909	99.909		130.75	100.325	-0.00219		130.74	99.77	-0.000801851
130.86	99.861	-0.000600839		130.84	99.909	99.909		130.84	100.326	-0.00239		130.82	99.77	-0.000601387
130.95	99.861	-0.000400558		130.92	99.909	99.909		130.92	100.327	-0.00259		130.9	99.77	-0.000400924
131.03	99.862	-0.0012		131.01	99.909	99.909		131	100.328	-0.00279		130.99	99.771	-0.0012
131.11	99.862	-0.000801112		131.09	99.909	99.909		131.09	100.328	-0.00199		131.07	99.771	-0.000801843
131.2	99.862	-0.000600833		131.17	99.91	99.9092		131.17	100.329	-0.00219		131.15	99.771	-0.000601381
131.28	99.863	-0.0014		131.26	99.91	99.9094		131.25	100.33	-0.00239		131.24	99.772	-0.0014
131.36	99.863	-0.001		131.34	99.91	99.9096		131.34	100.331	-0.00259		131.32	99.772	-0.001
131.45	99.863	-0.000600827		131.42	99.91	99.9098		131.42	100.332	-0.00279		131.4	99.772	-0.000601375
131.53	99.863	-0.00040055		131.51	99.91	99.91		131.5	100.332	-0.00199		131.49	99.773	-0.0014
131.61	99.864	-0.0012		131.59	99.91	99.91		131.59	100.333	-0.00219		131.57	99.773	-0.001
131.7	99.864	-0.000801096		131.67	99.91	99.91		131.67	100.334	-0.00239		131.65	99.773	-0.000601369
131.78	99.864	-0.000600821		131.76	99.91	99.91		131.75	100.335	-0.00259		131.74	99.774	-0.0014
131.86	99.864	-0.000400546		131.84	99.91	99.91		131.84	100.336	-0.00279		131.82	99.774	-0.001
131.95	99.865	-0.0012		131.92	99.91	99.91		131.92	100.336	-0.00199		131.9	99.774	-0.000601363
132.03	99.865	-0.000801088		132.01	99.91	99.91		132	100.337	-0.00219		131.99	99.775	-0.0014
132.11	99.865	-0.000600815		132.09	99.91	99.91		132.09	100.338	-0.00239		132.07	99.775	-0.001
132.2	99.865	-0.000400542		132.17	99.91	99.91		132.17	100.338	-0.00159		132.15	99.776	-0.0016
132.28	99.866	-0.0012		132.26	99.91	99.91		132.25	100.339	-0.00199		132.24	99.776	-0.0012
132.36	99.866	-0.00080108		132.34	99.91	99.91		132.34	100.34	-0.00239		132.32	99.776	-0.000801802
132.45	99.866	-0.000600809		132.42	99.91	99.91		132.42	100.341	-0.00259		132.4	99.777	-0.0014
132.53	99.866	-0.000400538		132.51	99.911	99.9102		132.5	100.342	-0.00279		132.49	99.777	-0.001
132.61	99.867	-0.0012		132.59	99.911	99.9104		132.59	100.343	-0.00299		132.57	99.777	-0.000601345
132.7	99.867	-0.000801072		132.67	99.911	99.9106		132.67	100.344	-0.00299		132.65	99.778	-0.0014
132.78	99.867	-0.000600803		132.76	99.911	99.9108		132.75	100.344	-0.00199		132.74	99.778	-0.001
132.86	99.867	-0.000400534		132.84	99.911	99.911		132.83	100.345	-0.00219		132.82	99.778	-0.000601339
132.95	99.868	-0.0012		132.92	99.911	99.911		132.92	100.346	-0.00239		132.9	99.779	-0.0014
133.03	99.868	-0.000801064		133.01	99.911	99.911		133	100.347	-0.00259		132.99	99.779	-0.001
133.11	99.868	-0.000600797		133.09	99.911	99.911		133.08	100.348	-0.00279		133.07	99.78	-0.0016
133.2	99.868	-0.00040053		133.17	99.911	99.911		133.17	100.349	-0.00299		133.15	99.78	-0.0012
133.28	99.868	-0.000200265		133.26	99.911	99.911		133.25	100.35	-0.00299		133.24	99.781	-0.0018
133.36	99.869	-0.001		133.34	99.911	99.911		133.33	100.351	-0.00299		133.32	99.781	-0.0012
133.45	99.869	-0.000801056		133.42	99.911	99.911		133.42	100.352	-0.00299		133.4	99.781	-0.000801762
133.53	99.869	-0.000600791		133.51	99.911	99.911		133.5	100.352	-0.00199		133.49	99.781	-0.00040088
133.61	99.869	-0.000400526		133.59	99.911	99.911		133.58	100.353	-0.00219		133.57	99.782	-0.0012
133.7	99.87	-0.0012		133.67	99.911	99.911		133.67	100.354	-0.00239		133.65	99.782	-0.000801754
133.78	99.87	-0.000801048		133.76	99.911	99.911		133.75	100.355	-0.00259		133.74	99.782	-0.000601314
133.86	99.87	-0.000600785		133.84	99.911	99.911		133.83	100.356	-0.00279		133.82	99.782	-0.000400876
133.95	99.87	-0.000400522		133.92	99.911	99.911		133.92	100.357	-0.00299		133.9	99.783	-0.0012
134.03	99.871	-0.0012		134.01	99.911	99.911		134	100.358	-0.00299		133.99	99.783	-0.000801746
134.11	99.871	-0.00080104		134.09	99.911	99.911		134.08	100.358	-0.00199		134.07	99.783	-0.000601308
134.2	99.871	-0.000600779		134.17	99.911	99.911		134.17	100.359	-0.00219		134.15	99.783	-0.000400871
134.28	99.871	-0.000400518		134.26	99.911	99.911		134.25	100.36	-0.00239		134.24	99.784	-0.0012
134.36	99.871	-0.000200259		134.34	99.911	99.911		134.33	100.361	-0.00259		134.32	99.784	-0.000801738
134.45	99.872	-0.001		134.42	99.911	99.911		134.42	100.361	-0.00179		134.4	99.784	-0.000601302
134.53	99.872	-0.000801032		134.51	99.911	99.911		134.5	100.362	-0.00219		134.49	99.785	-0.0014
134.61	99.872	-0.000600773		134.59	99.911	99.911		134.58	100.363	-0.00239		134.57	99.785	-0.001
134.7	99.872	-0.000400514		134.67	99.911	99.911		134.67	100.364	-0.00259		134.65	99.785	-0.000601296
134.78	99.872	-0.000200257		134.76	99.911	99.911		134.75	100.364	-0.00179		134.74	99.786	-0.0014
134.86	99.873	-0.001		134.84	99.912	99.9112		134.83	100.365	-0.00219		134.82	99.786	-0.001
134.95	99.873	-0.000801024		134.92	99.912	99.9114		134.92	100.366	-0.00239		134.9	99.786	-0.00060129
135.03	99.873	-0.000600767		135.01	99.912	99.9116		135	100.366	-0.00159		134.99	99.787	-0.0014
135.11	99.873	-0.00040051		135.09	99.912	99.9118		135.08	100.367	-0.00199		135.07	99.787	-0.001
135.2	99.874	-0.0012		135.17	99.912	99.912		135.17	100.368	-0.00239		135.15	99.787	-0.000601284
135.28	99.874	-0.000801016		135.26	99.912	99.912		135.25	100.369	-0.00259		135.23	99.787	-0.000400855
135.36	99.874	-0.000600761		135.34	99.912	99.912		135.33	100.37	-0.00279		135.32	99.788	-0.0012
135.45	99.874	-0.000400506		135.42	99.913	99.9122		135.42	100.371	-0.00299		135.4	99.788	-0.000801706
135.53	99.874	-0.000200253		135.51	99.913	99.9124		135.5	100.372	-0.00299		135.48	99.788	-0.000601278
135.61	99.874			135.59	99.913	99.9126		135.58	100.372	-0.00199		135.57	99.788	-0.000400851
135.7	99.874			135.67	99.913	99.9128		135.67	100.373	-0.00219		135.65	99.789	-0.0012
135.78	99.875	-0.001		135.76	99.913	99.913		135.75	100.374	-0.00239		135.73	99.789	-0.000801698
135.86	99.875	-0.000801008		135.84	99.913	99.913		135.83	100.375	-0.00259		135.82	99.789	-0.000601272
135.95	99.875	-0.000600755		135.93	99.913	99.913		135.92	100.376	-0.00279		135.9	99.79	-0.0014
136.03	99.875	-0.000400502		136.01	99.913	99.913		136	100.376	-0.00199		135.98	99.79	-0.001
136.11	99.876	-0.0012		136.09	99.913	99.913		136.08	100.377	-0.00219		136.07	99.79	-0.000601266
136.2	99.876	-0.000801		136.18	99.913	99.913		136.17	100.378	-0.00239		136.15	99.791	-0.0014
136.28	99.876	-0.000600749		136.26	99.913	99.913		136.25	100.379	-0.00259		136.23	99.791	-0.001
136.36	99.876	-0.000400498		136.34	99.913	99.913		136.33	100.38	-0.00279		136.32	99.792	-0.0016
136.45	99.876	-0.000200249		136.42	99.913	99.913		136.42	100.38	-0.00199		136.4	99.792	-0.0012
136.53	99.877	-0.001		136.51	99.913	99.913		136.5	100.381	-0.00219		136.48	99.792	-0.000801674
136.61	99.877	-0.000800992		136.59	99.913	99.913		136.58	100.382	-0.00239		136.57	99.793	-0.0014
136.7	99.877	-0.000600743		136.67	99.913	99.913		136.67	100.383	-0.00259		136.65	99.793	-0.001
136.78	99.877	-0.000400494		136.76	99.913	99.913		136.75	100.384	-0.00279		136.73	99.794	-0.0016
136.86	99.877	-0.000200247		136.84	99.913	99.913		136.83	100.385	-0.00299		136.82	99.794	-0.0012
136.95	99.878	-0.001		136.92	99.914	99.9132		136.92	100.386	-0.00299		136.9	99.794	-0.000801658
137.03	99.878	-0.000800984		137.01	99.914	99.9134		137	100.386	-0.00199		136.98	99.795	-0.0014
137.11	99.878	-0.000600737		137.09	99.914	99.9136		137.08	100.387	-0.00219		137.07	99.795	-0.001
137.2	99.878	-0.00040049		137.17	99.914	99.9138		137.17	100.388	-0.00239		137.15	99.795	-0.000601236
137.28	99.878	-0.000200245		137.26	99.914	99.914		137.25	100.388	-0.00159		137.23	99.796	-0.0014
137.36	99.879	-0.001		137.34	99.914	99.914		137.33	100.389	-0.00199		137.32	99.796	-0.001
137.45	99.879	-0.000800976		137.42	99.914	99.914		137.42	100.39	-0.00239		137.4	99.796	-0.00060123
137.53	99.879	-0.00060073		137.51	99.914	99.914		137.5	100.391	-0.00259		137.48	99.796	-0.000400819
137.61	99.879	-0.000400486		137.59	99.914	99.914		137.58	100.392	-0.00279		137.57	99.797	-0.0012
137.7	99.879	-0.000200243		137.67	99.914	99.914		137.67	100.393	-0.00299		137.65	99.797	-0.000801634
137.78	99.88	-0.001		137.76	99.914	99.914		137.75	100.393	-0.00199		137.73	99.797	-0.000601224
137.86	99.88	-0.000800968		137.84	99.914	99.914		137.83	100.394	-0.00219		137.82	99.798	-0.0014
137.95	99.88	-0.000600724		137.92	99.914	99.914		137.92	100.395	-0.00239		137.9	99.798	-0.001
138.03	99.881	-0.0014		138.01	99.914	99.914		138	100.396	-0.00259		137.98	99.798	-0.000601218
138.11	99.881	-0.001		138.09	99.914	99.914		138.08	100.397	-0.00279		138.07	99.799	-0.0014
138.2	99.881	-0.000600718		138.17	99.914	99.914		138.17	100.397	-0.00199		138.15	99.799	-0.001
138.28	99.881	-0.000400478		138.26	99.914	99.914		138.25	100.398	-0.00219		138.23	99.799	-0.000601212
138.36	99.881	-0.000200239		138.34	99.914	99.914		138.33	100.399	-0.00239		138.32	99.8	-0.0014
138.45	99.882	-0.001		138.42	99.914	99.914		138.42	100.4	-0.00259		138.4	99.8	-0.001
138.53	99.882	-0.000800952		138.51	99.914	99.914		138.5	100.401	-0.00279		138.48	99.801	-0.0016
138.61	99.882	-0.000600712		138.59	99.914	99.914		138.58	100.401	-0.00199		138.57	99.801	-0.0012
138.7	99.882	-0.000400474		138.67	99.914	99.914		138.67	100.402	-0.00219		138.65	99.801	-0.000801602
138.78	99.882	-0.000200237		138.76	99.914	99.914		138.75	100.403	-0.00239		138.73	99.801	-0.000400799
138.86	99.883	-0.001		138.84	99.914	99.914		138.83	100.404	-0.00259		138.82	99.802	-0.0012
138.95	99.883	-0.000800944		138.92	99.914	99.914		138.92	100.404	-0.00179		138.9	99.802	-0.000801594
139.03	99.883	-0.000600706		139.01	99.915	99.9142		139	100.405	-0.00219		138.98	99.803	-0.0016
139.11	99.883	-0.00040047		139.09	99.915	99.9144		139.08	100.406	-0.00239		139.07	99.803	-0.0012
139.2	99.883	-0.000200235		139.17	99.915	99.9146		139.17	100.407	-0.00259		139.15	99.803	-0.000801586
139.28	99.884	-0.001		139.26	99.915	99.9148		139.25	100.407	-0.00179		139.23	99.804	-0.0014
139.36	99.884	-0.000800935		139.34	99.915	99.915		139.33	100.408	-0.00219		139.32	99.804	-0.001
139.45	99.884	-0.0006007		139.42	99.915	99.915		139.42	100.409	-0.00239		139.4	99.805	-0.0016
139.53	99.884	-0.000400466		139.51	99.915	99.915		139.5	100.41	-0.00259		139.48	99.805	-0.0012
139.61	99.884	-0.000200233		139.59	99.915	99.915		139.58	100.41	-0.00179		139.57	99.805	-0.000801569
139.7	99.884			139.67	99.915	99.915		139.67	100.411	-0.00219		139.65	99.806	-0.0014
139.78	99.885	-0.001		139.75	99.915	99.915		139.75	100.412	-0.00239		139.73	99.806	-0.001
139.86	99.885	-0.000800927		139.84	99.915	99.915		139.83	100.413	-0.00259		139.82	99.806	-0.00060117
139.95	99.885	-0.000600694		139.92	99.915	99.915		139.92	100.413	-0.00179		139.9	99.807	-0.0014
140.03	99.885	-0.000400462		140	99.915	99.915		140	100.414	-0.00219		139.98	99.807	-0.001
140.11	99.885	-0.000200231		140.09	99.916	99.9152		140.08	100.415	-0.00239		140.07	99.807	-0.000601164
140.2	99.886	-0.001		140.17	99.916	99.9154		140.17	100.416	-0.00259		140.15	99.807	-0.000400775
140.28	99.886	-0.000800919		140.25	99.915	99.9154		140.25	100.416	-0.00179		140.23	99.808	-0.0012
140.36	99.886	-0.000600688		140.34	99.915	99.9154		140.33	100.417	-0.00219		140.32	99.808	-0.000801545
140.45	99.886	-0.000400458		140.42	99.916	99.9156		140.42	100.418	-0.00239		140.4	99.808	-0.000601158
140.53	99.886	-0.000200229		140.51	99.916	99.9156		140.5	100.419	-0.00259		140.48	99.809	-0.0014
140.61	99.887	-0.001		140.59	99.916	99.9156		140.58	100.419	-0.00179		140.57	99.809	-0.001
140.7	99.887	-0.000800911		140.67	99.916	99.9158		140.67	100.42	-0.00219		140.65	99.809	-0.000601152
140.78	99.887	-0.000600682		140.76	99.916	99.916		140.75	100.421	-0.00239		140.73	99.81	-0.0014
140.86	99.887	-0.000400454		140.84	99.916	99.916		140.83	100.421	-0.00159		140.82	99.81	-0.001
140.95	99.887	-0.000200227		140.92	99.916	99.916		140.92	100.422	-0.00199		140.9	99.811	-0.0016
141.03	99.887			141.01	99.916	99.916		141	100.423	-0.00239		140.98	99.811	-0.0012
141.11	99.888	-0.001		141.09	99.916	99.916		141.08	100.424	-0.00259		141.07	99.811	-0.000801521
141.2	99.888	-0.000800903		141.17	99.916	99.916		141.17	100.425	-0.00279		141.15	99.812	-0.0014
141.28	99.888	-0.000600676		141.26	99.916	99.916		141.25	100.426	-0.00299		141.23	99.812	-0.001
141.36	99.888	-0.00040045		141.34	99.916	99.916		141.33	100.426	-0.00199		141.32	99.812	-0.000601134
141.45	99.889	-0.0012		141.42	99.916	99.916		141.42	100.427	-0.00219		141.4	99.813	-0.0014
141.53	99.889	-0.000800895		141.51	99.917	99.9162		141.5	100.428	-0.00239		141.48	99.813	-0.001
141.61	99.889	-0.00060067		141.59	99.917	99.9164		141.58	100.429	-0.00259		141.57	99.813	-0.000601128
141.7	99.889	-0.000400446		141.67	99.917	99.9166		141.67	100.429	-0.00179		141.65	99.814	-0.0014
141.78	99.889	-0.000200223		141.76	99.917	99.9168		141.75	100.43	-0.00219		141.73	99.814	-0.001
141.86	99.889			141.84	99.917	99.917		141.83	100.431	-0.00239		141.82	99.814	-0.000601122
141.95	99.889			141.92	99.917	99.917		141.92	100.432	-0.00259		141.9	99.815	-0.0014
142.03	99.889			142.01	99.917	99.917		142	100.433	-0.00279		141.98	99.815	-0.001
142.11	99.89	-0.001		142.09	99.917	99.917		142.08	100.434	-0.00299		142.07	99.815	-0.000601116
142.2	99.89	-0.000800887		142.17	99.917	99.917		142.17	100.434	-0.00199		142.15	99.816	-0.0014
142.28	99.89	-0.000600664		142.26	99.917	99.917		142.25	100.435	-0.00219		142.23	99.816	-0.001
142.36	99.89	-0.000400442		142.34	99.917	99.917		142.33	100.436	-0.00239		142.32	99.817	-0.0016
142.45	99.89	-0.000200221		142.42	99.917	99.917		142.42	100.436	-0.00159		142.4	99.817	-0.0012
142.53	99.89			142.51	99.917	99.917		142.5	100.437	-0.00199		142.48	99.817	-0.000801473
142.61	99.891	-0.001		142.59	99.917	99.917		142.58	100.438	-0.00239		142.57	99.818	-0.0014
142.7	99.891	-0.000800879		142.67	99.918	99.9172		142.67	100.439	-0.00259		142.65	99.818	-0.001
142.78	99.891	-0.000600658		142.76	99.918	99.9174		142.75	100.439	-0.00179		142.73	99.818	-0.000601098
142.86	99.891	-0.000400438		142.84	99.918	99.9176		142.83	100.44	-0.00219		142.82	99.819	-0.0014
142.95	99.891	-0.000200219		142.92	99.918	99.9178		142.92	100.441	-0.00239		142.9	99.819	-0.001
143.03	99.892	-0.001		143.01	99.918	99.918		143	100.442	-0.00259		142.98	99.819	-0.000601092
143.11	99.892	-0.000800871		143.09	99.918	99.918		143.08	100.442	-0.00179		143.07	99.82	-0.0014
143.2	99.892	-0.000600652		143.17	99.918	99.918		143.17	100.443	-0.00219		143.15	99.82	-0.001
143.28	99.892	-0.000400434		143.26	99.918	99.918		143.25	100.444	-0.00239		143.23	99.82	-0.000601086
143.36	99.893	-0.0012		143.34	99.918	99.918		143.33	100.445	-0.00259		143.32	99.821	-0.0014
143.45	99.893	-0.000800863		143.42	99.918	99.918		143.42	100.446	-0.00279		143.4	99.821	-0.001
143.53	99.893	-0.000600646		143.51	99.918	99.918		143.5	100.447	-0.00299		143.48	99.821	-0.00060108
143.61	99.893	-0.00040043		143.59	99.918	99.918		143.58	100.447	-0.00199		143.57	99.822	-0.0014
143.7	99.893	-0.000200215		143.67	99.918	99.918		143.67	100.448	-0.00219		143.65	99.822	-0.001
143.78	99.894	-0.001		143.76	99.918	99.918		143.75	100.448	-0.00139		143.73	99.822	-0.000601074
143.86	99.894	-0.000800855		143.84	99.918	99.918		143.83	100.449	-0.00179		143.82	99.823	-0.0014
143.95	99.894	-0.00060064		143.92	99.918	99.918		143.92	100.45	-0.00219		143.9	99.823	-0.001
144.03	99.894	-0.000400426		144.01	99.918	99.918		144	100.451	-0.00259		143.98	99.823	-0.000601067
144.11	99.895	-0.0012		144.09	99.918	99.918		144.08	100.452	-0.00279		144.07	99.823	-0.000400711
144.2	99.895	-0.000800847		144.17	99.918	99.918		144.17	100.452	-0.00199		144.15	99.823	-0.000200355
144.28	99.895	-0.000600634		144.26	99.918	99.918		144.25	100.453	-0.00219		144.23	99.823
144.36	99.895	-0.000400422		144.34	99.918	99.918		144.33	100.453	-0.00139		144.32	99.823
144.45	99.895	-0.000200211		144.42	99.918	99.918		144.42	100.454	-0.00179		144.4	99.824	-0.001
144.53	99.895			144.51	99.918	99.918		144.5	100.455	-0.00219		144.48	99.824	-0.000801417
144.61	99.895			144.59	99.918	99.918		144.58	100.456	-0.00259		144.57	99.824	-0.000601061
144.7	99.895			144.67	99.918	99.918		144.67	100.456	-0.00179		144.65	99.825	-0.0014
144.78	99.896	-0.001		144.76	99.918	99.918		144.75	100.457	-0.00219		144.73	99.825	-0.001
144.86	99.896	-0.000800839		144.84	99.918	99.918		144.83	100.458	-0.00239		144.82	99.825	-0.000601055
144.95	99.896	-0.000600628		144.92	99.918	99.918		144.92	100.458	-0.00159		144.9	99.825	-0.000400703
145.03	99.896	-0.000400418		145.01	99.918	99.918		145	100.459	-0.00199		144.98	99.826	-0.0012
145.11	99.896	-0.000200209		145.09	99.918	99.918		145.08	100.46	-0.00239		145.07	99.826	-0.000801401
145.2	99.896			145.17	99.918	99.918		145.17	100.461	-0.00259		145.15	99.826	-0.000601049
145.28	99.897	-0.001		145.26	99.918	99.918		145.25	100.462	-0.00279		145.23	99.826	-0.000400699
145.36	99.897	-0.000800831		145.34	99.918	99.918		145.33	100.462	-0.00199		145.32	99.827	-0.0012
145.45	99.897	-0.000600622		145.42	99.918	99.918		145.42	100.463	-0.00219		145.4	99.827	-0.000801393
145.53	99.897	-0.000400414		145.51	99.918	99.918		145.5	100.464	-0.00239		145.48	99.827	-0.000601043
145.61	99.897	-0.000200207		145.59	99.918	99.918		145.58	100.465	-0.00259		145.56	99.827	-0.000400695
145.7	99.898	-0.001		145.67	99.918	99.918		145.67	100.466	-0.00279		145.65	99.828	-0.0012
145.78	99.898	-0.000800823		145.76	99.918	99.918		145.75	100.466	-0.00199		145.73	99.828	-0.000801385
145.86	99.99	-0.0927		145.84	99.918	99.918		145.83	100.467	-0.00219		145.81	99.828	-0.000601037
145.95	99.898	0.01802		145.92	99.983	99.931		145.92	100.925	-0.45727		145.9	100.094	-0.26686
146.03	99.898	0.01822		146	99.919	99.9312		146	100.468	0.0893		145.98	99.829	0.05206
146.11	99.898	0.01842		146.09	99.919	99.9314		146.08	100.469	0.0889		146.06	99.829	0.05246
146.2	99.899	0.01741		146.17	99.919	99.9316		146.17	100.469	0.0895		146.15	99.83	0.05166
146.28	99.899	0.01761		146.25	99.919	99.9318		146.25	100.47	0.0891		146.23	99.83	0.05206
146.36	99.899	-0.00060061		146.34	99.919	99.919		146.33	100.471	0.0887		146.31	99.83	0.05246
146.45	99.899	-0.000400406		146.42	99.92	99.9192		146.42	100.472	-0.00259		146.4	99.831	-0.0014
146.53	99.899	-0.000200203		146.5	99.92	99.9194		146.5	100.473	-0.00279		146.48	99.831	-0.001
146.61	99.9	-0.001		146.59	99.92	99.9196		146.58	100.473	-0.00199		146.57	99.831	-0.000601019
146.7	99.9	-0.000800807		146.67	99.92	99.9198		146.67	100.474	-0.00219		146.65	99.831	-0.000400679
146.78	99.9	-0.000600604		146.75	99.92	99.92		146.75	100.475	-0.00239		146.73	99.832	-0.0012
146.86	99.9	-0.000400402		146.84	99.92	99.92		146.83	100.475	-0.00159		146.82	99.832	-0.000801353
146.95	99.9	-0.000200201		146.92	99.92	99.92		146.92	100.476	-0.00199		146.9	99.832	-0.000601013
147.03	99.9			147	99.92	99.92		147	100.477	-0.00239		146.98	99.833	-0.0014
147.11	99.901	-0.001		147.09	99.92	99.92		147.08	100.478	-0.00259		147.07	99.833	-0.001
147.2	99.901	-0.000800799		147.17	99.92	99.92		147.17	100.478	-0.00179		147.15	99.833	-0.000601007
147.28	99.901	-0.000600598		147.26	99.92	99.92		147.25	100.479	-0.00219		147.23	99.834	-0.0014
147.36	99.901	-0.000400398		147.34	99.921	99.9202		147.33	100.48	-0.00239		147.32	99.834	-0.001
147.45	99.901	-0.000200199		147.42	99.921	99.9204		147.42	100.48	-0.00159		147.4	99.834	-0.000601001
147.53	99.901			147.51	99.921	99.9206		147.5	100.481	-0.00199		147.48	99.835	-0.0014
147.61	99.902	-0.001		147.59	99.921	99.9208		147.58	100.482	-0.00239		147.57	99.835	-0.001
147.7	99.902	-0.000800791		147.67	99.921	99.921		147.67	100.483	-0.00259		147.65	99.836	-0.0016
147.78	99.902	-0.000600592		147.76	99.921	99.921		147.75	100.483	-0.00179		147.73	99.836	-0.0012
147.86	99.902	-0.000400394		147.84	99.921	99.921		147.83	100.484	-0.00219		147.82	99.836	-0.000801321
147.95	99.903	-0.0012		147.92	99.922	99.9212		147.92	100.485	-0.00239		147.9	99.836	-0.000400659
148.03	99.903	-0.000800783		148.01	99.922	99.9214		148	100.486	-0.00259		147.98	99.837	-0.0012
148.11	99.903	-0.000600586		148.09	99.922	99.9216		148.08	100.487	-0.00279		148.07	99.837	-0.000801313
148.2	99.903	-0.00040039		148.17	99.922	99.9218		148.17	100.488	-0.00299		148.15	99.838	-0.0016
148.28	99.904	-0.0012		148.26	99.922	99.922		148.25	100.489	-0.00299		148.23	99.838	-0.0012
148.36	99.904	-0.000800775		148.34	99.922	99.922		148.33	100.49	-0.00299		148.32	99.839	-0.0018
148.45	99.904	-0.00060058		148.42	99.922	99.922		148.42	100.491	-0.00299		148.4	99.839	-0.0012
148.53	99.904	-0.000400386		148.51	99.923	99.9222		148.5	100.492	-0.00299		148.48	99.84	-0.0018
148.61	99.905	-0.0012		148.59	99.923	99.9224		148.58	100.493	-0.00299		148.57	99.84	-0.0012
148.7	99.905	-0.000800767		148.67	99.923	99.9226		148.67	100.494	-0.00299		148.65	99.841	-0.0018
148.78	99.905	-0.000600574		148.76	99.923	99.9228		148.75	100.495	-0.00299		148.73	99.841	-0.0012
148.86	99.906	-0.0014		148.84	99.924	99.9232		148.83	100.496	-0.00299		148.82	99.842	-0.0018
148.95	99.906	-0.001		148.93	99.924	99.9234		148.92	100.498	-0.00398		148.9	99.843	-0.0022
149.03	99.907	-0.0016		149.01	99.924	99.9236		149	100.499	-0.00378		148.98	99.843	-0.0016
149.11	99.907	-0.0012		149.09	99.925	99.924		149.08	100.5	-0.00358		149.07	99.844	-0.002
149.2	99.908	-0.0018		149.18	99.925	99.9244		149.17	100.501	-0.00338		149.15	99.845	-0.0024
149.28	99.908	-0.0012		149.26	99.925	99.9246		149.25	100.502	-0.00318		149.23	99.845	-0.0016
149.36	99.908	-0.000800743		149.34	99.925	99.9248		149.33	100.504	-0.00398		149.32	99.846	-0.002
149.45	99.909	-0.0014		149.43	99.925	99.925		149.42	100.505	-0.00378		149.4	99.847	-0.0024
149.53	99.909	-0.001		149.51	99.925	99.925		149.5	100.507	-0.00458		149.48	99.848	-0.0026
149.61	99.91	-0.0016		149.59	99.926	99.9252		149.58	100.508	-0.00418		149.57	99.848	-0.0018
149.7	99.91	-0.0012		149.68	99.926	99.9254		149.67	100.51	-0.00478		149.65	99.849	-0.0022
149.78	99.911	-0.0018		149.76	99.926	99.9256		149.75	100.512	-0.00517		149.73	99.85	-0.0024
149.86	99.911	-0.0012		149.84	99.926	99.9258		149.83	100.514	-0.00557		149.82	99.852	-0.00361
149.95	99.912	-0.0018		149.93	99.927	99.9262		149.92	100.518	-0.00776		149.9	99.853	-0.00361
150.03	99.912	-0.0012		150.01	99.927	99.9264		150	100.52	-0.00756		149.98	99.854	-0.00361
150.11	99.913	-0.0018		150.09	99.927	99.9266		150.08	100.523	-0.00816		150.07	99.856	-0.00441
150.2	99.914	-0.0022		150.18	99.928	99.927		150.17	100.525	-0.00756		150.15	99.857	-0.00401
150.28	99.914	-0.0016		150.26	99.928	99.9274		150.25	100.529	-0.00895		150.23	99.859	-0.00461
150.36	99.915	-0.002		150.34	99.929	99.9278		150.33	100.534	-0.01094		150.32	99.861	-0.00521
150.45	99.917	-0.0034		150.42	99.929	99.9282		150.42	100.539	-0.01273		150.4	99.865	-0.00761
150.53	99.967	-0.05244		150.51	99.969	99.9366		150.5	100.549	-0.0189		150.48	99.869	-0.00941
150.61	99.967	-0.04163		150.59	99.969	99.9448		150.58	100.877	-0.33998		150.57	100.052	-0.19006
150.7	99.967	-0.03102		150.67	99.969	99.953		150.67	100.877	-0.26977		150.65	100.052	-0.15095
150.78	99.967	-0.02041		150.76	99.969	99.961		150.75	100.877	-0.20045		150.73	100.052	-0.11227
150.86	99.967	-0.01		150.84	99.969	99.969		150.83	100.877	-0.13222		150.82	100.052	-0.07402
150.95	99.967			150.92	99.969	99.969		150.92	100.877	-0.06507		150.9	100.052	-0.03659
151.03	99.967			151.01	99.969	99.969		151	100.877			150.98	100.052
151.11	99.967			151.09	99.969	99.969		151.08	100.877			151.07	100.051	0.00099948
151.2	99.967			151.17	99.969	99.969		151.17	100.877			151.15	100.051	0.000799586
151.28	99.967			151.26	99.969	99.969		151.25	100.877			151.23	100.051	0.000599691
151.36	99.967			151.34	99.969	99.969		151.33	100.877			151.32	100.051	0.000399795
151.45	99.967			151.42	99.969	99.969		151.42	100.877			151.4	100.051	0.000199898
151.53	99.967			151.51	99.969	99.969		151.5	100.877			151.48	100.051
151.61	99.967			151.59	99.969	99.969		151.58	100.877			151.57	100.051
151.7	99.967			151.67	99.969	99.969		151.67	100.877			151.65	100.051
151.78	99.967			151.76	99.969	99.969		151.75	100.877			151.73	100.051
151.86	99.967			151.84	99.969	99.969		151.83	100.877			151.82	100.051
151.95	99.967			151.92	99.969	99.969		151.92	100.877			151.9	100.051
152.03	99.967			152.01	99.969	99.969		152	100.877			151.98	100.051
152.11	99.967			152.09	99.969	99.969		152.08	100.877			152.07	100.051
152.2	99.967			152.17	99.969	99.969		152.17	100.877			152.15	100.051
152.28	99.967			152.26	99.969	99.969		152.25	100.877			152.23	100.051
152.36	99.967			152.34	99.969	99.969		152.33	100.877			152.32	100.051
152.45	99.967			152.42	99.969	99.969		152.42	100.877			152.4	100.051
152.53	99.967			152.51	99.969	99.969		152.5	100.877			152.48	100.051
152.61	99.967			152.59	99.969	99.969		152.58	100.877			152.57	100.051
152.7	99.967			152.67	99.969	99.969		152.67	100.877			152.65	100.051
152.78	99.967			152.76	99.969	99.969		152.75	100.876	0.000991306		152.73	100.051
152.86	99.967			152.84	99.969	99.969		152.83	100.876	0.000793047		152.82	100.051
152.95	99.967			152.92	99.969	99.969		152.92	100.876	0.000594786		152.9	100.051
153.03	99.967			153.01	99.969	99.969		153	100.876	0.000396525		152.98	100.051
153.11	99.967			153.09	99.969	99.969		153.08	100.876	0.000198263		153.07	100.051
153.2	99.967			153.17	99.969	99.969		153.17	100.876			153.15	100.051
153.28	99.967			153.26	99.969	99.969		153.25	100.876			153.23	100.051
153.36	99.967			153.34	99.969	99.969		153.33	100.876			153.32	100.051
153.45	99.967			153.42	99.969	99.969		153.42	100.876			153.4	100.051
153.53	99.967			153.51	99.969	99.969		153.5	100.876			153.48	100.051
153.61	99.967			153.59	99.969	99.969		153.58	100.876			153.57	100.051
153.7	99.967			153.67	99.969	99.969		153.67	100.876			153.65	100.051
153.78	99.967			153.76	99.969	99.969		153.75	100.876			153.73	100.051
153.86	99.967			153.84	99.969	99.969		153.83	100.876			153.82	100.051
153.95	99.967			153.93	99.969	99.969		153.92	100.876			153.9	100.051
154.03	99.967			154.01	99.969	99.969		154	100.876			153.98	100.051
154.11	99.967			154.09	99.969	99.969		154.08	100.876			154.07	100.051
154.2	99.967			154.18	99.969	99.969		154.17	100.876			154.15	100.051
154.28	99.967			154.26	99.969	99.969		154.25	100.876			154.23	100.05	0.00099949
154.36	99.967			154.34	99.969	99.969		154.33	100.876			154.32	100.05	0.000799594
154.45	99.967			154.42	99.969	99.969		154.42	100.876			154.4	100.05	0.000599697
154.53	99.967			154.51	99.969	99.969		154.5	100.876			154.48	100.05	0.000399799
154.61	99.967			154.59	99.969	99.969		154.58	100.876			154.57	100.05	0.0001999
154.7	99.967			154.67	99.969	99.969		154.67	100.876			154.65	100.05
154.78	99.966	0.001		154.76	99.969	99.969		154.75	100.876			154.73	100.05
154.86	99.966	0.000800266		154.84	99.969	99.969		154.83	100.876			154.82	100.05
154.95	99.966	0.0006002		154.92	99.969	99.969		154.92	100.876			154.9	100.05
155.03	99.966	0.000400134		155.01	99.969	99.969		155	100.876			154.98	100.05
155.11	99.966	0.000200068		155.09	99.968	99.9688		155.08	100.876			155.07	100.05
155.2	99.966			155.17	99.968	99.9686		155.17	100.876			155.15	100.05
155.28	99.966			155.26	99.968	99.9684		155.25	100.876			155.23	100.05
155.36	99.966			155.34	99.968	99.9682		155.33	100.875	0.000991316		155.32	100.05
155.45	99.966			155.42	99.968	99.968		155.42	100.875	0.000793054		155.4	100.05
155.53	99.966			155.51	99.968	99.968		155.5	100.875	0.000594792		155.48	100.05
155.61	99.966			155.59	99.968	99.968		155.58	100.875	0.000396529		155.57	100.05
155.7	99.966			155.67	99.968	99.968		155.67	100.875	0.000198265		155.65	100.05
155.78	99.966			155.76	99.968	99.968		155.75	100.875			155.73	100.05
155.86	99.966			155.84	99.968	99.968		155.83	100.875			155.82	100.05
155.95	99.966			155.92	99.968	99.968		155.92	100.875			155.9	100.05
156.03	99.966			156.01	99.968	99.968		156	100.875			155.98	100.05
156.11	99.966			156.09	99.968	99.968		156.08	100.875			156.07	100.05
156.2	99.966			156.17	99.968	99.968		156.17	100.875			156.15	100.05
156.28	99.966			156.26	99.968	99.968		156.25	100.875			156.23	100.05
156.36	99.966			156.34	99.968	99.968		156.33	100.875			156.32	100.05
156.45	99.966			156.42	99.968	99.968		156.42	100.875			156.4	100.05
156.53	99.967	-0.001		156.51	99.968	99.968		156.5	100.875			156.48	100.05
156.61	99.967	-0.00080027		156.59	99.968	99.968		156.58	100.876	-0.000991326		156.57	100.05
156.7	99.967	-0.000600202		156.67	99.968	99.968		156.67	100.876	-0.000793059		156.65	100.05
156.78	99.967	-0.000400134		156.76	99.968	99.968		156.75	100.876	-0.000594793		156.73	100.05
156.86	99.967	-0.000200066		156.84	99.968	99.968		156.83	100.876	-0.000396528		156.82	100.05
156.95	99.967			156.92	99.968	99.968		156.92	100.876	-0.000198264		156.9	100.05
157.03	99.967			157.01	99.968	99.968		157	100.876			156.98	100.049	0.0009995
157.11	99.967			157.09	99.968	99.968		157.08	100.876			157.07	100.049	0.000799602
157.2	99.967			157.17	99.968	99.968		157.17	100.876			157.15	100.049	0.000599703
157.28	99.967			157.26	99.968	99.968		157.25	100.875	0.000991316		157.23	100.049	0.000399802
157.36	99.967			157.34	99.968	99.968		157.33	100.875	0.000793054		157.32	100.049	0.000199902
157.45	99.967			157.42	99.968	99.968		157.42	100.875	0.000594792		157.4	100.049
157.53	99.967			157.51	99.968	99.968		157.5	100.875	0.000396529		157.48	100.049
157.61	99.967			157.59	99.967	99.9678		157.58	100.875	0.000198265		157.57	100.049
157.7	99.967			157.67	99.967	99.9676		157.67	100.875			157.65	100.049
157.78	99.968	-0.001		157.76	99.968	99.9676		157.75	100.875			157.73	100.049
157.86	99.968	-0.000800262		157.84	99.968	99.9676		157.83	100.875			157.82	100.049
157.95	99.968	-0.000600196		157.92	99.968	99.9676		157.92	100.875			157.9	100.049
158.03	99.968	-0.00040013		158.01	99.968	99.9678		158	100.875			157.98	100.049
158.11	99.968	-0.000200064		158.09	99.968	99.968		158.08	100.875			158.07	100.049
158.2	99.968			158.17	99.968	99.968		158.16	100.875			158.15	100.049
158.28	99.968			158.25	99.968	99.968		158.25	100.875			158.23	100.049
158.36	99.968			158.34	99.968	99.968		158.33	100.875			158.32	100.049
158.45	99.968			158.42	99.968	99.968		158.42	100.875			158.4	100.049
158.53	99.968			158.51	99.968	99.968		158.5	100.875			158.48	100.049
158.61	99.968			158.59	99.968	99.968		158.58	100.875			158.57	100.049
158.7	99.968			158.67	99.968	99.968		158.67	100.875			158.65	100.049
158.78	99.968			158.76	99.968	99.968		158.75	100.875			158.73	100.049
158.86	99.968			158.84	99.968	99.968		158.83	100.875			158.82	100.049
158.95	99.968			158.92	99.968	99.968		158.92	100.875			158.9	100.049
159.03	99.968			159.01	99.968	99.968		159	100.875			158.98	100.049
159.11	99.968			159.09	99.968	99.968		159.08	100.875			159.07	100.049
159.2	99.968			159.17	99.968	99.968		159.17	100.875			159.15	100.049
159.28	99.968			159.26	99.968	99.968		159.25	100.875			159.23	100.049
159.36	99.968			159.34	99.968	99.968		159.33	100.874	0.000991326		159.32	100.049
159.45	99.968			159.42	99.968	99.968		159.42	100.874	0.000793062		159.4	100.049
159.53	99.968			159.51	99.968	99.968		159.5	100.874	0.000594798		159.48	100.049
159.61	99.968			159.59	99.968	99.968		159.58	100.874	0.000396533		159.57	100.049
159.7	99.968			159.67	99.968	99.968		159.67	100.874	0.000198267		159.65	100.049
159.78	99.968			159.76	99.968	99.968		159.75	100.874			159.73	100.049
159.86	99.968			159.84	99.968	99.968		159.83	100.874			159.82	100.048	0.00099951
159.95	99.968			159.92	99.968	99.968		159.92	100.874			159.9	100.048	0.00079961
160.03	99.968			160.01	99.968	99.968		160	100.874			159.98	100.048	0.000599709
160.11	99.968			160.09	99.968	99.968		160.08	100.874			160.07	100.048	0.000399806
160.2	99.968			160.17	99.968	99.968		160.17	100.874			160.15	100.048	0.000199904
160.28	99.968			160.26	99.968	99.968		160.25	100.874			160.24	100.048
160.36	99.968			160.34	99.968	99.968		160.33	100.874			160.32	100.049	-0.00099952
160.45	99.968			160.42	99.968	99.968		160.42	100.874			160.4	100.049	-0.000799615
160.53	99.968			160.51	99.968	99.968		160.5	100.874			160.49	100.049	-0.00059971
160.61	99.968			160.59	99.968	99.968		160.58	100.874			160.57	100.049	-0.000399806
160.7	99.968			160.67	99.968	99.968		160.67	100.874			160.65	100.049	-0.000199902
160.78	99.968			160.76	99.968	99.968		160.75	100.874			160.74	100.049
160.86	99.968			160.84	99.968	99.968		160.83	100.874			160.82	100.049
160.95	99.968			160.92	99.968	99.968		160.92	100.874			160.9	100.049
161.03	99.968			161.01	99.968	99.968		161	100.874			160.99	100.048	0.00099951
161.11	99.968			161.09	99.968	99.968		161.08	100.874			161.07	100.048	0.00079961
161.2	99.968			161.17	99.968	99.968		161.17	100.874			161.15	100.048	0.000599709
161.28	99.968			161.26	99.968	99.968		161.25	100.874			161.24	100.048	0.000399806
161.36	99.968			161.34	99.967	99.9678		161.33	100.874			161.32	100.048	0.000199904
161.45	99.968			161.42	99.967	99.9676		161.42	100.874			161.4	100.049	-0.00099952
161.53	99.968			161.51	99.967	99.9674		161.5	100.874			161.49	100.049	-0.000799615
161.61	99.968			161.59	99.967	99.9672		161.58	100.874			161.57	100.049	-0.00059971
161.7	99.968			161.67	99.967	99.967		161.67	100.874			161.65	100.049	-0.000399806
161.78	99.968			161.76	99.967	99.967		161.75	100.874			161.74	100.048	0.00079961
161.86	99.968			161.84	99.967	99.967		161.83	100.874			161.82	100.048	0.00079961
161.95	99.968			161.92	99.967	99.967		161.92	100.874			161.9	100.048	0.000599709
162.03	99.968			162.01	99.967	99.967		162	100.874			161.99	100.048	0.000399806
162.11	99.968			162.09	99.967	99.967		162.08	100.874			162.07	100.049	-0.000799615
162.2	99.968			162.17	99.967	99.967		162.17	100.874			162.15	100.049	-0.000799615
162.28	99.968			162.26	99.967	99.967		162.25	100.874			162.24	100.048	0.000399806
162.36	99.968			162.34	99.967	99.967		162.33	100.874			162.32	100.048	0.000399806
162.45	99.968			162.42	99.967	99.967		162.42	100.874			162.4	100.048	0.000399806
162.53	99.968			162.51	99.967	99.967		162.5	100.874			162.49	100.048	0.000399806
162.61	99.968			162.59	99.967	99.967		162.58	100.874			162.57	100.048	0.000199904
162.7	99.968			162.67	99.967	99.967		162.67	100.874			162.65	100.048
162.78	99.968			162.76	99.967	99.967		162.75	100.874			162.74	100.048
162.86	99.968			162.84	99.967	99.967		162.83	100.874			162.82	100.048
162.95	99.968			162.92	99.967	99.967		162.92	100.874			162.9	100.048
163.03	99.968			163.01	99.967	99.967		163	100.874			162.99	100.048
163.11	99.968			163.09	99.967	99.967		163.08	100.874			163.07	100.048
163.2	99.968			163.17	99.967	99.967		163.17	100.874			163.15	100.048
163.28	99.968			163.26	99.967	99.967		163.25	100.874			163.24	100.048
163.36	99.968			163.34	99.967	99.967		163.33	100.874			163.32	100.048
163.45	99.968			163.42	99.967	99.967		163.42	100.873	0.000991336		163.4	100.048
163.53	99.968			163.51	99.967	99.967		163.5	100.873	0.00079307		163.49	100.048
163.61	99.968			163.59	99.967	99.967		163.58	100.873	0.000594804		163.57	100.048
163.7	99.968			163.67	99.967	99.967		163.67	100.873	0.000396537		163.65	100.048
163.78	99.968			163.76	99.967	99.967		163.75	100.873	0.000198269		163.74	100.048
163.86	99.968			163.84	99.967	99.967		163.83	100.873			163.82	100.048
163.95	99.968			163.92	99.967	99.967		163.92	100.873			163.9	100.048
164.03	99.968			164.01	99.967	99.967		164	100.873			163.99	100.048
164.11	99.968			164.09	99.967	99.967		164.08	100.873			164.07	100.048
164.2	99.968			164.17	99.967	99.967		164.17	100.873			164.15	100.048
164.28	99.968			164.26	99.967	99.967		164.25	100.873			164.23	100.048
164.36	99.968			164.34	99.967	99.967		164.33	100.873			164.32	100.048
164.45	99.968			164.42	99.967	99.967		164.42	100.873			164.4	100.048
164.53	99.968			164.51	99.967	99.967		164.5	100.873			164.48	100.048
164.61	99.968			164.59	99.967	99.967		164.58	100.873			164.57	100.048
164.7	99.969	-0.001		164.67	99.967	99.967		164.67	100.873			164.65	100.048
164.78	99.969	-0.000800254		164.76	99.967	99.967		164.75	100.873			164.73	100.048
164.86	99.969	-0.00060019		164.84	99.967	99.967		164.83	100.873			164.82	100.048
164.95	99.969	-0.000400126		164.92	99.967	99.967		164.92	100.873			164.9	100.048
165.03	99.969	-0.000200062		165.01	99.967	99.967		165	100.873			164.98	100.048
165.11	99.968	0.001		165.09	99.967	99.967		165.08	100.873			165.07	100.048
165.2	99.968	0.00080025		165.17	99.967	99.967		165.17	100.873			165.15	100.048
165.28	99.968	0.000600188		165.26	99.967	99.967		165.25	100.873			165.23	100.048
165.36	99.968	0.000400126		165.34	99.967	99.967		165.33	100.873			165.32	100.048
165.45	99.968	0.000200064		165.42	99.967	99.967		165.42	100.873			165.4	100.048
165.53	99.968			165.51	99.967	99.967		165.5	100.873			165.48	100.048
165.61	99.969	-0.001		165.59	99.967	99.967		165.58	100.873			165.57	100.048
165.7	99.969	-0.000800254		165.67	99.967	99.967		165.67	100.873			165.65	100.048
165.78	99.969	-0.00060019		165.76	99.967	99.967		165.75	100.873			165.73	100.048
165.86	99.969	-0.000400126		165.84	99.967	99.967		165.83	100.873			165.82	100.048
165.95	99.969	-0.000200062		165.92	99.967	99.967		165.92	100.873			165.9	100.048
166.03	99.969			166.01	99.967	99.967		166	100.873			165.98	100.048
166.11	99.969			166.09	99.967	99.967		166.08	100.873			166.07	100.048
166.2	99.969			166.17	99.967	99.967		166.17	100.873			166.15	100.048
166.28	99.969			166.26	99.967	99.967		166.25	100.873			166.23	100.048
166.36	99.968	0.001		166.34	99.967	99.967		166.33	100.873			166.32	100.048
166.45	99.968	0.00080025		166.42	99.967	99.967		166.42	100.873			166.4	100.048
166.53	99.968	0.000600188		166.51	99.967	99.967		166.5	100.873			166.48	100.048
166.61	99.968	0.000400126		166.59	99.967	99.967		166.58	100.872	0.000991346		166.57	100.048
166.7	99.968	0.000200064		166.67	99.967	99.967		166.67	100.872	0.000793078		166.65	100.048
166.78	99.968			166.76	99.967	99.967		166.75	100.872	0.00059481		166.73	100.048
166.86	99.968			166.84	99.967	99.967		166.83	100.872	0.000396541		166.82	100.048
166.95	99.968			166.92	99.967	99.967		166.92	100.872	0.000198271		166.9	100.048
167.03	99.968			167.01	99.967	99.967		167	100.872			166.98	100.048
167.11	99.968			167.09	99.967	99.967		167.08	100.872			167.07	100.048
167.2	99.968			167.17	99.967	99.967		167.17	100.872			167.15	100.048
167.28	99.968			167.26	99.967	99.967		167.25	100.872			167.24	100.048
167.36	99.968			167.34	99.967	99.967		167.33	100.872			167.32	100.048
167.45	99.968			167.42	99.967	99.967		167.42	100.872			167.4	100.048
167.53	99.968			167.51	99.967	99.967		167.5	100.872			167.49	100.048
167.61	99.969	-0.001		167.59	99.967	99.967		167.58	100.872			167.57	100.048
167.7	99.969	-0.000800254		167.67	99.967	99.967		167.67	100.872			167.65	100.048
167.78	99.968	0.000400126		167.76	99.967	99.967		167.75	100.872			167.74	100.048
167.86	99.968	0.000400126		167.84	99.967	99.967		167.83	100.872			167.82	100.048
167.95	99.969	-0.00060019		167.92	99.968	99.9672		167.92	100.872			167.9	100.048
168.03	99.969	-0.000400126		168.01	99.968	99.9674		168	100.872			167.99	100.048
168.11	99.969	-0.000400126		168.09	99.968	99.9676		168.08	100.872			168.07	100.048
168.2	99.969	-0.000400126		168.17	99.968	99.9678		168.17	100.872			168.15	100.048
168.28	99.969	-0.000200062		168.26	99.967	99.9678		168.25	100.872			168.24	100.048
168.36	99.969			168.34	99.967	99.9676		168.33	100.872			168.32	100.048
168.45	99.969			168.42	99.967	99.9674		168.42	100.872			168.4	100.048
168.53	99.969			168.51	99.967	99.9672		168.5	100.872			168.49	100.048
168.61	99.969			168.59	99.967	99.967		168.58	100.871	0.000991355		168.57	100.048
168.7	99.969			168.67	99.967	99.967		168.67	100.871	0.000793086		168.65	100.048
168.78	99.969			168.76	99.967	99.967		168.75	100.871	0.000594816		168.74	100.048
168.86	99.969			168.84	99.967	99.967		168.83	100.871	0.000396545		168.82	100.048
168.95	99.969			168.92	99.967	99.967		168.92	100.871	0.000198273		168.9	100.048
169.03	99.969			169.01	99.967	99.967		169	100.871			168.99	100.048
169.11	99.969			169.09	99.967	99.967		169.08	100.871			169.07	100.048
169.2	99.969			169.17	99.967	99.967		169.17	100.871			169.15	100.048
169.28	99.969			169.26	99.967	99.967		169.25	100.871			169.24	100.048
169.36	99.969			169.34	99.967	99.967		169.33	100.871			169.32	100.048
169.45	99.969			169.42	99.967	99.967		169.42	100.871			169.4	100.048
169.53	99.969			169.51	99.967	99.967		169.5	100.871			169.49	100.048
169.61	99.969			169.59	99.967	99.967		169.58	100.871			169.57	100.048
169.7	99.969			169.67	99.967	99.967		169.67	100.871			169.65	100.048
169.78	99.969			169.75	99.967	99.967		169.75	100.871			169.74	100.048
169.86	99.969			169.84	99.967	99.967		169.83	100.871			169.82	100.047	0.00099952
169.95	99.969			169.92	99.967	99.967		169.92	100.871			169.9	100.047	0.000799618
170.03	99.969			170	99.967	99.967		170	100.871			169.99	100.047	0.000599715
170.11	99.969			170.09	99.967	99.967		170.08	100.871			170.07	100.047	0.00039981
170.2	99.969			170.17	99.967	99.967		170.17	100.871			170.15	100.047	0.000199906
170.28	99.969			170.25	99.967	99.967		170.25	100.871			170.24	100.047
170.36	99.969			170.34	99.967	99.967		170.33	100.871			170.32	100.047
170.45	99.969			170.42	99.967	99.967		170.42	100.871			170.4	100.047
170.53	99.969			170.5	99.967	99.967		170.5	100.871			170.49	100.047
170.61	99.969			170.59	99.967	99.967		170.58	100.871			170.57	100.047
170.7	99.969			170.67	99.967	99.967		170.67	100.871			170.65	100.047
170.78	99.969			170.76	99.967	99.967		170.75	100.871			170.74	100.047
170.86	99.969			170.84	99.967	99.967		170.83	100.871			170.82	100.047
170.95	99.969			170.92	99.967	99.967		170.92	100.871			170.9	100.047
171.03	99.969			171.01	99.967	99.967		171	100.871			170.99	100.047
171.11	99.969			171.09	99.967	99.967		171.08	100.871			171.07	100.047
171.2	99.969			171.17	99.966	99.9668		171.17	100.87	0.000991365		171.15	100.047
171.28	99.969			171.26	99.966	99.9666		171.25	100.87	0.000793094		171.24	100.047
171.36	99.969			171.34	99.966	99.9664		171.33	100.87	0.000594821		171.32	100.047
171.45	99.969			171.42	99.966	99.9662		171.42	100.87	0.000396548		171.4	100.047
171.53	99.969			171.51	99.966	99.966		171.5	100.87	0.000198275		171.49	100.047
171.61	99.969			171.59	99.966	99.966		171.58	100.87			171.57	100.047
171.7	99.969			171.67	99.966	99.966		171.67	100.87			171.65	100.047
171.78	99.969			171.76	99.966	99.966		171.75	100.87			171.73	100.047
171.86	99.969			171.84	99.966	99.966		171.83	100.87			171.82	100.047
171.95	99.969			171.92	99.966	99.966		171.92	100.87			171.9	100.047
172.03	99.969			172.01	99.966	99.966		172	100.87			171.98	100.047
172.11	99.969			172.09	99.966	99.966		172.08	100.87			172.07	100.047
172.2	99.969			172.18	99.966	99.966		172.17	100.87			172.15	100.047
172.28	99.969			172.26	99.966	99.966		172.25	100.87			172.23	100.047
172.36	99.969			172.34	99.966	99.966		172.33	100.87			172.32	100.047
172.45	99.969			172.43	99.966	99.966		172.42	100.87			172.4	100.047
172.53	99.969			172.51	99.966	99.966		172.5	100.871	-0.000991375		172.48	100.047
172.61	99.97	-0.001		172.59	99.966	99.966		172.58	100.871	-0.000793098		172.57	100.047
172.69	99.97	-0.000800246		172.68	99.966	99.966		172.67	100.87	0.000396548		172.65	100.047
172.78	99.969	0.000400122		172.76	99.966	99.966		172.75	100.87	0.000396548		172.73	100.047
172.86	99.969	0.000400122		172.84	99.966	99.966		172.83	100.87	0.000396548		172.82	100.047
172.94	99.969	0.000400122		172.93	99.966	99.966		172.92	100.87	0.000396548		172.9	100.047
173.03	99.969	0.000400122		173.01	99.966	99.966		173	100.87	0.000198275		172.98	100.047
173.11	99.969	0.000200062		173.09	99.966	99.966		173.08	100.87			173.07	100.047
173.19	99.969			173.18	99.966	99.966		173.17	100.87			173.15	100.047
173.28	99.969			173.26	99.966	99.966		173.25	100.87			173.23	100.047
173.36	99.969			173.34	99.966	99.966		173.33	100.87			173.32	100.047
173.44	99.969			173.43	99.966	99.966		173.42	100.87			173.4	100.047
173.53	99.969			173.51	99.966	99.966		173.5	100.87			173.48	100.046	0.00099953
173.61	99.969			173.59	99.966	99.966		173.58	100.87			173.57	100.046	0.000799626
173.69	99.969			173.68	99.966	99.966		173.67	100.87			173.65	100.046	0.000599721
173.78	99.97	-0.001		173.76	99.966	99.966		173.75	100.87			173.73	100.046	0.000399814
173.86	99.97	-0.000800246		173.84	99.966	99.966		173.83	100.87			173.82	100.046	0.000199908
173.94	99.97	-0.000600184		173.93	99.966	99.966		173.92	100.87			173.9	100.046
174.03	99.97	-0.000400122		174.01	99.966	99.966		174	100.87			173.98	100.046
174.11	99.97	-0.00020006		174.09	99.966	99.966		174.08	100.87			174.07	100.046
174.19	99.97			174.17	99.966	99.966		174.17	100.87			174.15	100.046
174.28	99.97			174.26	99.966	99.966		174.25	100.87			174.23	100.046
174.36	99.97			174.34	99.966	99.966		174.33	100.87			174.32	100.046
174.44	99.97			174.42	99.966	99.966		174.42	100.87			174.4	100.046
174.53	99.97			174.51	99.966	99.966		174.5	100.87			174.48	100.046
174.61	99.97			174.59	99.966	99.966		174.58	100.869	0.000991375		174.57	100.046
174.69	99.97			174.67	99.966	99.966		174.67	100.869	0.000793102		174.65	100.046
174.78	99.97			174.76	99.966	99.966		174.75	100.869	0.000594827		174.73	100.046
174.86	99.97			174.84	99.966	99.966		174.83	100.87	-0.000594829		174.82	100.046
174.94	99.969	0.001		174.92	99.966	99.966		174.92	100.87	-0.000594829		174.9	100.046
175.03	99.969	0.000800242		175.01	99.966	99.966		175	100.87	-0.000594829		174.98	100.046
175.11	99.969	0.000600182		175.09	99.966	99.966		175.08	100.87	-0.000396552		175.07	100.046
175.2	99.969	0.000400122		175.17	99.966	99.966		175.17	100.87	-0.000198275		175.15	100.046
175.28	99.969	0.000200062		175.25	99.966	99.966		175.25	100.87			175.23	100.046
175.36	99.969			175.34	99.966	99.966		175.33	100.87			175.32	100.046
175.45	99.969			175.42	99.966	99.966		175.42	100.87			175.4	100.046
175.53	99.969			175.5	99.966	99.966		175.5	100.87			175.48	100.046
175.61	99.97	-0.001		175.59	99.966	99.966		175.58	100.87			175.57	100.046
175.7	99.971	-0.0018		175.67	99.966	99.966		175.67	100.87			175.65	100.046
175.78	99.972	-0.0024		175.75	99.966	99.966		175.75	100.87			175.73	100.046
175.86	99.973	-0.0028		175.84	99.966	99.966		175.83	100.87			175.82	100.046
175.95	99.973	-0.002		175.92	99.966	99.966		175.92	100.869	0.000991375		175.9	100.046
176.03	99.974	-0.0022		176	99.966	99.966		176	100.869	0.000793102		175.98	100.046
176.11	99.975	-0.0024		176.09	99.966	99.966		176.08	100.869	0.000594827		176.07	100.046
176.2	99.975	-0.0016		176.17	99.966	99.966		176.17	100.869	0.000396552		176.15	100.046
176.28	99.976	-0.002		176.25	99.966	99.966		176.25	100.869	0.000198277		176.23	100.045	0.00099954
176.36	99.976	-0.0014		176.34	99.966	99.966		176.33	100.869			176.32	100.045	0.000799634
176.45	99.977	-0.0018		176.42	99.966	99.966		176.42	100.869			176.4	100.045	0.000599727
176.53	99.977	-0.0012		176.5	99.966	99.966		176.5	100.869			176.48	100.045	0.000399818
176.61	99.978	-0.0018		176.58	99.967	99.9662		176.58	100.869			176.57	100.045	0.00019991
176.7	99.978	-0.0012		176.67	99.967	99.9664		176.67	100.869			176.65	100.045
176.78	99.979	-0.0018		176.75	99.967	99.9666		176.75	100.869			176.73	100.045
176.86	99.979	-0.0012		176.84	99.967	99.9668		176.83	100.869			176.82	100.045
176.95	99.979	-0.000800174		176.92	99.967	99.967		176.92	100.869			176.9	100.045
177.03	99.98	-0.0014		177	99.967	99.967		177	100.869			176.98	100.045
177.11	99.98	-0.001		177.09	99.967	99.967		177.08	100.869			177.07	100.045
177.2	99.98	-0.000600124		177.17	99.967	99.967		177.17	100.869			177.15	100.045
177.28	99.98	-0.000400082		177.25	99.967	99.967		177.25	100.869			177.23	100.045
177.36	99.98	-0.00020004		177.34	99.967	99.967		177.33	100.869			177.32	100.045
177.45	99.981	-0.001		177.42	99.967	99.967		177.42	100.869			177.4	100.045
177.53	99.981	-0.000800158		177.5	99.967	99.967		177.5	100.869			177.48	100.045
177.61	99.981	-0.000600118		177.59	99.967	99.967		177.58	100.869			177.57	100.045
177.7	99.981	-0.000400078		177.67	99.967	99.967		177.67	100.869			177.65	100.045
177.78	99.981	-0.000200038		177.76	99.967	99.967		177.75	100.869			177.73	100.045
177.86	99.982	-0.001		177.84	99.966	99.9668		177.83	100.868	0.000991385		177.82	100.045
177.95	99.982	-0.00080015		177.92	99.966	99.9666		177.92	100.868	0.000793109		177.9	100.045
178.03	99.982	-0.000600112		178.01	99.966	99.9664		178	100.868	0.000594833		177.98	100.045
178.11	99.982	-0.000400074		178.09	99.966	99.9662		178.08	100.868	0.000396556		178.07	100.045
178.2	99.982	-0.000200036		178.17	99.966	99.966		178.17	100.868	0.000198279		178.15	100.045
178.28	99.982			178.26	99.967	99.9662		178.25	100.868			178.23	100.045
178.36	99.982			178.34	99.967	99.9664		178.33	100.868			178.32	100.045
178.45	99.982			178.42	99.967	99.9666		178.42	100.868			178.4	100.045
178.53	99.982			178.51	99.967	99.9668		178.5	100.868			178.48	100.045
178.61	99.982			178.59	99.967	99.967		178.58	100.868			178.57	100.045
178.7	99.982			178.67	99.967	99.967		178.67	100.868			178.65	100.045
178.78	99.983	-0.001		178.76	99.967	99.967		178.75	100.868			178.73	100.045
178.86	99.983	-0.000800142		178.84	99.967	99.967		178.83	100.868			178.82	100.045
178.95	99.983	-0.000600106		178.92	99.966	99.9668		178.92	100.868			178.9	100.045
179.03	99.983	-0.00040007		179.01	99.966	99.9666		179	100.868			178.98	100.045
179.11	99.983	-0.000200034		179.09	99.966	99.9664		179.08	100.868			179.07	100.045
179.2	99.983			179.17	99.966	99.9662		179.17	100.868			179.15	100.045
179.28	99.983			179.26	99.966	99.966		179.25	100.868			179.23	100.045
179.36	99.983			179.34	99.966	99.966		179.33	100.868			179.32	100.045
179.45	99.983			179.42	99.967	99.9662		179.42	100.868			179.4	100.045
179.53	99.983			179.51	99.967	99.9664		179.5	100.868			179.48	100.045
179.61	99.983			179.59	99.967	99.9666		179.58	100.868			179.57	100.045
179.7	99.983			179.67	99.967	99.9668		179.67	100.868			179.65	100.045
179.78	99.983			179.76	99.967	99.967		179.75	100.868			179.73	100.045
179.86	99.983			179.84	99.967	99.967		179.83	100.868			179.82	100.045
179.95	99.983			179.93	99.967	99.967		179.92	100.868			179.9	100.045
180.03	99.983			180.01	99.966	99.9668		180	100.868			179.98	100.045
180.11	99.984	-0.001		180.09	99.966	99.9666		180.08	100.868			180.07	100.045
180.2	99.984	-0.000800134		180.18	99.966	99.9664		180.17	100.868			180.15	100.045
180.28	99.984	-0.0006001		180.26	99.966	99.9662		180.25	100.868			180.23	100.045
180.36	99.984	-0.000400066		180.34	99.966	99.966		180.33	100.868			180.32	100.045
180.45	99.984	-0.000200032		180.42	99.966	99.966		180.42	100.868			180.4	100.045
180.53	99.984			180.51	99.966	99.966		180.5	100.868			180.48	100.045
180.61	99.984			180.59	99.966	99.966		180.58	100.868			180.57	100.044	0.00099955
180.7	99.984			180.67	99.966	99.966		180.67	100.868			180.65	100.044	0.000799642
180.78	99.984			180.76	99.966	99.966		180.75	100.868			180.73	100.044	0.000599733
180.86	99.984			180.84	99.966	99.966		180.83	100.868			180.82	100.044	0.000399822
180.95	99.984			180.92	99.966	99.966		180.92	100.868			180.9	100.044	0.000199912
181.03	99.984			181.01	99.966	99.966		181	100.868			180.98	100.044
181.11	99.984			181.09	99.966	99.966		181.08	100.868			181.07	100.044
181.2	99.984			181.17	99.966	99.966		181.17	100.868			181.15	100.044
181.28	99.984			181.26	99.966	99.966		181.25	100.868			181.23	100.044
181.36	99.984			181.34	99.966	99.966		181.33	100.868			181.32	100.044
181.45	99.984			181.42	99.966	99.966		181.42	100.868			181.4	100.044
181.53	99.984			181.51	99.966	99.966		181.5	100.868			181.48	100.044
181.61	99.984			181.59	99.966	99.966		181.58	100.868			181.57	100.044
181.7	99.984			181.67	99.966	99.966		181.67	100.868			181.65	100.044
181.78	99.984			181.76	99.966	99.966		181.75	100.868			181.73	100.044
181.86	99.984			181.84	99.966	99.966		181.83	100.868			181.82	100.044
181.95	99.984			181.92	99.966	99.966		181.92	100.868			181.9	100.044
182.03	99.984			182.01	99.966	99.966		182	100.868			181.98	100.044
182.11	99.984			182.09	99.966	99.966		182.08	100.868			182.07	100.044
182.2	99.984			182.17	99.966	99.966		182.17	100.868			182.15	100.044
182.28	99.984			182.26	99.966	99.966		182.25	100.868			182.23	100.044
182.36	99.984			182.34	99.966	99.966		182.33	100.868			182.32	100.044
182.45	99.984			182.42	99.966	99.966		182.42	100.868			182.4	100.044
182.53	99.984			182.51	99.966	99.966		182.5	100.868			182.48	100.044
182.61	99.984			182.59	99.966	99.966		182.58	100.868			182.57	100.044
182.7	99.984			182.67	99.966	99.966		182.67	100.868			182.65	100.044
182.78	99.984			182.76	99.966	99.966		182.75	100.868			182.73	100.044
182.86	99.984			182.84	99.966	99.966		182.83	100.868			182.82	100.044
182.95	99.984			182.92	99.966	99.966		182.92	100.868			182.9	100.043	0.00099956
183.03	99.984			183.01	99.966	99.966		183	100.868			182.98	100.043	0.00079965
183.11	99.984			183.09	99.966	99.966		183.08	100.868			183.07	100.044	-0.000399826
183.2	99.984			183.17	99.966	99.966		183.17	100.868			183.15	100.044	-0.000399826
183.28	99.984			183.25	99.966	99.966		183.25	100.868			183.23	100.043	0.000599739
183.36	99.984			183.34	99.966	99.966		183.33	100.868			183.32	100.043	0.000399826
183.44	99.984			183.42	99.966	99.966		183.42	100.868			183.4	100.043	0.000399826
183.53	99.984			183.5	99.966	99.966		183.5	100.868			183.48	100.043	0.000399826
183.61	99.984			183.59	99.966	99.966		183.58	100.868			183.57	100.043	0.000199914
183.69	99.984			183.67	99.966	99.966		183.67	100.868			183.65	100.043
183.78	99.984			183.75	99.966	99.966		183.75	100.868			183.73	100.043
183.86	99.984			183.84	99.966	99.966		183.83	100.868			183.82	100.043
183.94	99.984			183.92	99.966	99.966		183.92	100.868			183.9	100.043
184.03	99.984			184	99.966	99.966		184	100.868			183.98	100.043
184.11	99.984			184.09	99.966	99.966		184.08	100.868			184.07	100.043
184.19	99.984			184.17	99.966	99.966		184.17	100.868			184.15	100.043
184.28	99.984			184.25	99.966	99.966		184.25	100.868			184.23	100.043
184.36	99.984			184.34	99.966	99.966		184.33	100.867	0.000991395		184.32	100.043
184.44	99.984			184.42	99.966	99.966		184.42	100.867	0.000793117		184.4	100.043
184.53	99.984			184.5	99.966	99.966		184.5	100.867	0.000594839		184.48	100.043
184.61	99.984			184.59	99.966	99.966		184.58	100.867	0.00039656		184.57	100.043
184.69	99.984			184.67	99.966	99.966		184.67	100.867	0.000198281		184.65	100.043
184.78	99.984			184.75	99.966	99.966		184.75	100.867			184.73	100.043
184.86	99.984			184.84	99.966	99.966		184.83	100.867			184.82	100.043
184.94	99.984			184.92	99.967	99.9662		184.92	100.867			184.9	100.043
185.03	99.984			185	99.967	99.9664		185	100.867			184.98	100.043
185.11	99.984			185.09	99.967	99.9666		185.08	100.867			185.07	100.043
185.19	99.984			185.17	99.967	99.9668		185.17	100.867			185.15	100.043
185.28	99.984			185.25	99.967	99.967		185.25	100.867			185.23	100.043
185.36	99.984			185.34	99.967	99.967		185.33	100.867			185.32	100.043
185.44	99.984			185.42	99.966	99.9668		185.42	100.867			185.4	100.043
185.53	99.984			185.5	99.966	99.9666		185.5	100.867			185.48	100.043
185.61	99.984			185.59	99.966	99.9664		185.58	100.867			185.57	100.043
185.69	99.984			185.67	99.966	99.9662		185.67	100.867			185.65	100.043
185.78	99.984			185.76	99.966	99.966		185.75	100.867			185.73	100.043
185.86	99.984			185.84	99.966	99.966		185.83	100.867			185.82	100.043
185.94	99.984			185.92	99.966	99.966		185.92	100.867			185.9	100.043
186.03	99.984			186.01	99.966	99.966		186	100.867			185.98	100.043
186.11	99.984			186.09	99.966	99.966		186.08	100.867			186.07	100.043
186.19	99.984			186.17	99.966	99.966		186.17	100.867			186.15	100.043
186.28	99.984			186.26	99.966	99.966		186.25	100.867			186.23	100.043
186.36	99.984			186.34	99.966	99.966		186.33	100.867			186.32	100.043
186.44	99.984			186.42	99.966	99.966		186.42	100.867			186.4	100.043
186.53	99.984			186.51	99.966	99.966		186.5	100.867			186.48	100.043
186.61	99.984			186.59	99.966	99.966		186.58	100.867			186.57	100.043
186.69	99.984			186.67	99.966	99.966		186.67	100.867			186.65	100.043
186.78	99.984			186.76	99.966	99.966		186.75	100.867			186.73	100.043
186.86	99.984			186.84	99.965	99.9658		186.83	100.867			186.82	100.043
186.94	99.984			186.92	99.965	99.9656		186.92	100.867			186.9	100.043
187.03	99.984			187.01	99.965	99.9654		187	100.867			186.98	100.043
187.11	99.984			187.09	99.965	99.9652		187.08	100.866	0.000991405		187.07	100.043
187.19	99.984			187.17	99.965	99.965		187.17	100.866	0.000793125		187.15	100.043
187.28	99.984			187.25	99.965	99.965		187.25	100.866	0.000594845		187.23	100.043
187.36	99.984			187.34	99.965	99.965		187.33	100.866	0.000396564		187.32	100.043
187.45	99.984			187.42	99.965	99.965		187.42	100.866	0.000198282		187.4	100.043
187.53	99.984			187.5	99.965	99.965		187.5	100.866			187.48	100.043
187.61	99.985	-0.001		187.59	99.965	99.965		187.58	100.866			187.57	100.043
187.7	99.985	-0.000800126		187.67	99.965	99.965		187.67	100.866			187.65	100.043
187.78	99.985	-0.000600094		187.75	99.965	99.965		187.75	100.866			187.73	100.043
187.86	99.985	-0.000400062		187.84	99.965	99.965		187.83	100.866			187.82	100.043
187.95	99.985	-0.00020003		187.92	99.965	99.965		187.92	100.866			187.9	100.043
188.03	99.985			188	99.965	99.965		188	100.866			187.98	100.043
188.11	99.985			188.09	99.965	99.965		188.08	100.866			188.07	100.043
188.2	99.985			188.17	99.965	99.965		188.17	100.866			188.15	100.043
188.28	99.985			188.25	99.965	99.965		188.25	100.866			188.23	100.043
188.36	99.985			188.34	99.965	99.965		188.33	100.867	-0.000991414		188.32	100.043
188.45	99.985			188.42	99.965	99.965		188.42	100.867	-0.00079313		188.4	100.043
188.53	99.985			188.5	99.965	99.965		188.5	100.867	-0.000594846		188.48	100.043
188.61	99.985			188.59	99.965	99.965		188.58	100.867	-0.000396563		188.57	100.043
188.7	99.985			188.67	99.965	99.965		188.67	100.867	-0.000198281		188.65	100.043
188.78	99.985			188.75	99.965	99.965		188.75	100.867			188.73	100.043
188.86	99.985			188.84	99.965	99.965		188.83	100.867			188.82	100.043
188.95	99.985			188.92	99.965	99.965		188.92	100.867			188.9	100.044	-0.00099957
189.03	99.985			189	99.965	99.965		189	100.866	0.000991405		188.98	100.044	-0.000799655
189.11	99.985			189.09	99.965	99.965		189.08	100.867	-0.000198281		189.07	100.044	-0.00059974
189.2	99.985			189.17	99.965	99.965		189.17	100.867	-0.000198281		189.15	100.044	-0.000399826
189.28	99.985			189.25	99.965	99.965		189.25	100.867	-0.000198281		189.23	100.044	-0.000199912
189.36	99.985			189.34	99.965	99.965		189.33	100.867	-0.000198281		189.32	100.044
189.45	99.985			189.42	99.965	99.965		189.42	100.867	-0.000198281		189.4	100.044
189.53	99.985			189.5	99.965	99.965		189.5	100.867			189.48	100.043	0.00099956
189.61	99.985			189.59	99.965	99.965		189.58	100.867			189.57	100.043	0.00079965
189.7	99.985			189.67	99.965	99.965		189.67	100.867			189.65	100.043	0.000599739
189.78	99.985			189.75	99.965	99.965		189.75	100.867			189.73	100.043	0.000399826
189.86	99.985			189.84	99.965	99.965		189.83	100.866	0.000991405		189.82	100.043	0.000199914
189.95	99.985			189.92	99.965	99.965		189.92	100.867	-0.000198281		189.9	100.043
190.03	99.985			190	99.965	99.965		190	100.867	-0.000198281		189.98	100.043
190.11	99.985			190.09	99.965	99.965		190.08	100.867	-0.000198281		190.07	100.043
190.19	99.985			190.17	99.965	99.965		190.17	100.867	-0.000198281		190.15	100.043
190.28	99.985			190.25	99.965	99.965		190.25	100.867	-0.000198281		190.23	100.043
190.36	99.985			190.34	99.965	99.965		190.33	100.867			190.32	100.043
190.44	99.985			190.42	99.965	99.965		190.42	100.867			190.4	100.043
190.53	99.985			190.5	99.965	99.965		190.5	100.867			190.48	100.043
190.61	99.985			190.59	99.965	99.965		190.58	100.867			190.57	100.043
190.69	99.985			190.67	99.965	99.965		190.67	100.867			190.65	100.043
190.78	99.985			190.75	99.965	99.965		190.75	100.867			190.73	100.043
190.86	99.985			190.84	99.965	99.965		190.83	100.867			190.82	100.043
190.94	99.985			190.92	99.965	99.965		190.92	100.867			190.9	100.043
191.03	99.985			191	99.965	99.965		191	100.866	0.000991405		190.98	100.043
191.11	99.986	-0.001		191.09	99.965	99.965		191.08	100.866	0.000793125		191.07	100.043
191.19	99.986	-0.000800118		191.17	99.966	99.9652		191.17	100.866	0.000594845		191.15	100.043
191.28	99.986	-0.000600088		191.25	99.966	99.9654		191.25	100.867	-0.000594846		191.23	100.043
191.36	99.986	-0.000400058		191.34	99.966	99.9656		191.33	100.866	0.000396564		191.32	100.043
191.44	99.986	-0.000200028		191.42	99.966	99.9658		191.42	100.866	0.000198282		191.4	100.043
191.53	99.986			191.51	99.966	99.966		191.5	100.866	0.000198282		191.48	100.043
191.61	99.986			191.59	99.965	99.9658		191.58	100.866	0.000198282		191.57	100.043
191.69	99.986			191.67	99.965	99.9656		191.66	100.866	0.000198282		191.65	100.043
191.78	99.986			191.76	99.965	99.9654		191.75	100.866			191.73	100.043
191.86	99.986			191.84	99.965	99.9652		191.83	100.866			191.82	100.043
191.94	99.986			191.92	99.965	99.965		191.91	100.866			191.9	100.043
192.03	99.986			192.01	99.965	99.965		192	100.866			191.98	100.043
192.11	99.985	0.001		192.09	99.965	99.965		192.08	100.866			192.07	100.043
192.19	99.985	0.000800114		192.17	99.965	99.965		192.16	100.866			192.15	100.043
192.28	99.986	-0.000400058		192.26	99.965	99.965		192.25	100.866			192.23	100.043
192.36	99.986	-0.000400058		192.34	99.965	99.965		192.33	100.866			192.32	100.043
192.44	99.986	-0.000400058		192.42	99.965	99.965		192.41	100.866			192.4	100.043
192.53	99.986	-0.000400058		192.51	99.965	99.965		192.5	100.866			192.48	100.043
[truncated: 9,643 more rows]
